# Supplementary material for: Mechanistic Studies of Alkyl Chloride Acetoxylation by Pt–Sb Complexes
Source: Organometallics. 2025 Feb 20;44(5):617–27. doi: 10.1021/acs.organomet.4c00399 (PMC11898169; doi:10.1021/acs.organomet.4c00399)
Supplement: Supplementary file 2 — om4c00399_si_002.xyz [file om4c00399_si_002.xyz]

64
1
Pt         3.85256        2.05175        2.60169
Sb         4.34312        4.12330        3.94760
O          3.46012        0.28800        1.43314
O          4.94662        0.93433       -0.11636
O          2.31327        2.89654        1.55224
O          2.34535        4.90733        2.55220
N          5.41233        1.15685        3.64147
N          6.56882        4.51027        1.88473
N          4.69196        5.97491        6.58519
C          5.61362       -0.13345        3.39501
H          4.89778       -0.59808        2.71041
C          6.66194       -0.88073        3.95268
H          6.75586       -1.93713        3.69614
C          7.54408       -0.25337        4.79319
H          8.38773       -0.78926        5.23850
C          7.36010        1.11390        5.09883
C          8.25049        1.79361        5.96720
H          9.09116        1.23334        6.38734
C          8.05817        3.11800        6.26913
H          8.75038        3.64154        6.93383
C          6.94949        3.80335        5.72613
H          6.78178        4.85295        5.98971
C          6.05650        3.17917        4.87981
C          6.25710        1.81751        4.52415
C          7.51614        4.35377        0.99186
H          7.79529        3.32235        0.73818
C          8.17627        5.43145        0.35363
H          8.96017        5.23119       -0.38016
C          7.80566        6.71378        0.67527
H          8.28435        7.57866        0.20468
C          6.78026        6.92488        1.62943
C          6.31544        8.20814        2.00874
H          6.77341        9.09064        1.55069
C          5.30143        8.33810        2.92935
H          4.94111        9.33070        3.21283
C          4.71463        7.19305        3.51821
H          3.90784        7.32091        4.24750
C          5.15577        5.93466        3.17870
C          6.18760        5.76994        2.21834
C          5.07307        6.75815        7.56608
H          6.08795        7.17456        7.50355
C          4.25917        7.08307        8.67674
H          4.64067        7.74426        9.45796
C          2.99655        6.54824        8.74085
H          2.32781        6.76680        9.57972
C          2.54649        5.69618        7.70304
C          1.26028        5.10211        7.69474
H          0.58150        5.30685        8.52876
C          0.87701        4.28556        6.65752
H         -0.11568        3.82773        6.65344
C          1.76390        4.03414        5.58500
H          1.43786        3.38568        4.76372
C          3.02357        4.59394        5.56245
C          3.44633        5.43686        6.62566
C          4.09097        0.16515        0.31246
C          3.71948       -1.08649       -0.45316
H          4.16461       -1.96038        0.05017
H          4.09973       -1.04425       -1.48261
H          2.63033       -1.23854       -0.45627
C          1.89631        4.09696        1.72840
C          0.75621        4.48484        0.82688
H         -0.10162        3.82142        1.01368
H          1.04896        4.34056       -0.22361
H          0.46015        5.52776        0.99290
64
A
Pt         4.99826        1.96487        2.20405
Sb         5.23903        4.01766        3.66832
O          4.79080        0.12021        0.91648
O          6.59211        0.73684       -0.25987
O          4.39869        6.98265        5.08578
O          6.18598        5.82371        4.39577
N          6.24410        0.97769        3.53256
N          3.91051        3.12324        0.87716
N          4.95526        4.32946        6.91775
C          6.33219       -0.34312        3.42910
H          5.66018       -0.80180        2.69620
C          7.23941       -1.11943        4.16645
H          7.25272       -2.20167        4.02787
C          8.10090       -0.48404        5.02306
H          8.84500       -1.04202        5.59957
C          8.03438        0.92041        5.16998
C          8.91606        1.60677        6.03997
H          9.66113        1.02341        6.58922
C          8.83086        2.96873        6.18552
H          9.51559        3.49947        6.85229
C          7.83624        3.68648        5.48824
H          7.73457        4.76342        5.63831
C          6.96286        3.05894        4.62476
C          7.06120        1.65414        4.42199
C          3.24826        2.50036       -0.09062
H          3.26030        1.40699       -0.03817
C          2.60043        3.17013       -1.13992
H          2.07392        2.59034       -1.89969
C          2.67412        4.53850       -1.18976
H          2.21019        5.10407       -2.00348
C          3.36344        5.24024       -0.17445
C          3.47143        6.65281       -0.20281
H          3.01416        7.19141       -1.03817
C          4.13530        7.32029        0.79435
H          4.22686        8.40920        0.76852
C          4.68564        6.59695        1.87546
H          5.17473        7.14198        2.68441
C          4.60419        5.22326        1.94420
C          3.96628        4.50549        0.89243
C          5.09113        4.44462        8.21586
H          6.11331        4.58608        8.59677
C          4.01067        4.39649        9.12874
H          4.19437        4.49970       10.20059
C          2.74382        4.22051        8.63031
H          1.87268        4.17774        9.29221
C          2.55453        4.09009        7.23250
C          1.27972        3.90469        6.64177
H          0.39972        3.86316        7.29156
C          1.15793        3.77456        5.27926
H          0.17505        3.62777        4.82361
C          2.30641        3.82421        4.45435
H          2.18180        3.70078        3.37172
C          3.55859        4.01889        4.99592
C          3.71424        4.15075        6.40286
C          5.68334       -0.05005        0.00689
C          5.56440       -1.36250       -0.74290
H          5.82751       -2.19075       -0.06456
H          6.23804       -1.38805       -1.61025
H          4.52691       -1.53550       -1.06626
C          5.59334        6.73873        5.11633
C          6.54510        7.48267        6.01755
H          6.81792        6.81946        6.85540
H          6.07656        8.38950        6.42185
H          7.47457        7.73454        5.48627
57
Ion Pair with two quinoline binding to Pt
Pt         4.56694        1.68695        1.94815
Sb         4.12649        3.19653        3.87527
O          5.56350        0.56650        0.42256
O          3.65727        0.03832       -0.61975
N          5.22605        0.31092        3.35692
N          4.25004        3.36406        0.76040
N          4.03175        5.11903        6.14360
C          5.36075       -0.96084        3.00668
H          4.94005       -1.24114        2.03765
C          6.02476       -1.91223        3.79629
H          6.09523       -2.94267        3.44543
C          6.59142       -1.50483        4.97681
H          7.14664       -2.20335        5.60961
C          6.45283       -0.16108        5.39692
C          7.01299        0.29148        6.61795
H          7.58091       -0.42237        7.22147
C          6.83816        1.58654        7.03710
H          7.27311        1.92919        7.97884
C          6.06261        2.47365        6.26021
H          5.87629        3.48883        6.62270
C          5.52011        2.07733        5.05641
C          5.72350        0.74716        4.57474
C          3.99081        3.21326       -0.53263
H          3.74035        2.19444       -0.85186
C          4.03953        4.27365       -1.45229
H          3.81663        4.07856       -2.50226
C          4.39736        5.51942       -1.00543
H          4.48421        6.36592       -1.69288
C          4.64697        5.72714        0.37178
C          4.99267        7.00637        0.87507
H          5.09315        7.83121        0.16366
C          5.18328        7.20814        2.21927
H          5.44950        8.19682        2.60027
C          4.99844        6.13714        3.11950
H          5.08752        6.31277        4.19568
C          4.68802        4.87283        2.66568
C          4.53132        4.62373        1.26707
C          4.32401        6.00608        7.06946
H          5.36378        6.35423        7.11533
C          3.37537        6.51635        7.98562
H          3.68563        7.25200        8.73033
C          2.07732        6.07079        7.91604
H          1.31290        6.44017        8.60648
C          1.72213        5.11583        6.93263
C          0.41589        4.58836        6.76992
H         -0.37640        4.93350        7.44107
C          0.14769        3.66194        5.78850
H         -0.86282        3.26246        5.67224
C          1.17252        3.21538        4.91924
H          0.94167        2.47835        4.14365
C          2.44586        3.71547        5.06248
C          2.75370        4.66984        6.06232
C          4.87796       -0.04152       -0.48628
C          5.71574       -0.88558       -1.41643
H          6.29685       -1.61882       -0.83644
H          6.44394       -0.24882       -1.94191
H          5.08585       -1.40577       -2.14956
57
Homolysis of Pt-OAc
Pt         3.60744        1.87471        2.78482
Sb         4.39226        4.21122        3.69518
O          2.01631        2.47785        1.61356
O          1.96621        4.65897        2.16856
N          5.16877        1.05624        3.87103
N          6.69308        4.84853        1.77437
N          4.88910        5.83439        6.57350
C          5.26746       -0.26825        3.81705
H          4.49271       -0.78550        3.24159
C          6.28959       -1.00615        4.43296
H          6.29448       -2.09355        4.34128
C          7.26171       -0.32689        5.12178
H          8.08881       -0.85345        5.60782
C          7.20079        1.08262        5.20669
C          8.19914        1.81409        5.89628
H          9.01999        1.26007        6.36194
C          8.13268        3.18266        5.96876
H          8.90832        3.74791        6.49285
C          7.04871        3.86370        5.37319
H          6.99007        4.95332        5.46334
C          6.04478        3.19512        4.70033
C          6.11736        1.77737        4.58117
C          7.64908        4.78330        0.87895
H          7.92851        3.78399        0.51917
C          8.31986        5.91772        0.36276
H          9.11157        5.79137       -0.37928
C          7.94503        7.16153        0.80795
H          8.42691        8.06942        0.43022
C          6.91149        7.27588        1.76922
C          6.44330        8.51731        2.26774
H          6.90337        9.44017        1.90016
C          5.42387        8.55456        3.19065
H          5.06050        9.51488        3.56775
C          4.84219        7.35561        3.66874
H          4.04064        7.41469        4.41323
C          5.28681        6.13144        3.21917
C          6.31435        6.06881        2.23916
C          5.32088        6.47077        7.63493
H          6.36929        6.80220        7.62268
C          4.52345        6.74523        8.77086
H          4.94797        7.28195        9.62245
C          3.21829        6.32069        8.76512
H          2.55511        6.50662        9.61655
C          2.71367        5.62707        7.63841
C          1.37843        5.15852        7.56663
H          0.71096        5.33996        8.41544
C          0.93907        4.49117        6.44944
H         -0.09166        4.13032        6.39174
C          1.81807        4.26657        5.36350
H          1.44658        3.74131        4.47675
C          3.12772        4.70340        5.39294
C          3.60303        5.40002        6.54234
C          1.57033        3.68193        1.52720
C          0.45288        3.83170        0.51987
H         -0.36568        3.13660        0.76107
H          0.81766        3.55741       -0.48207
H          0.07211        4.86105        0.50241
64
Quinoline ligand slippage
Pt         2.84526        3.13865        1.89553
Sb         4.03226        4.50801        3.68797
O          1.21670        4.35696        1.92370
O          2.17416        6.16416        2.82739
N          7.32561        4.53345        4.54818
N          6.15694        4.82870        1.58962
N          4.66059        5.68590        6.56335
C          8.59581        4.73868        4.79147
H          9.00063        5.72666        4.52583
C          9.45539        3.77459        5.37078
H         10.50716        4.01175        5.54736
C          8.92769        2.55179        5.70056
H          9.54434        1.76939        6.15542
C          7.55842        2.28890        5.44914
C          6.95392        1.04729        5.76689
H          7.56768        0.26549        6.22618
C          5.62395        0.83593        5.49725
H          5.15468       -0.12147        5.74009
C          4.85430        1.85823        4.89467
H          3.79827        1.65567        4.66982
C          5.40242        3.08350        4.57602
C          6.77915        3.32942        4.85263
C          7.06768        4.61633        0.67095
H          7.10669        3.61038        0.23181
C          7.97838        5.60697        0.23122
H          8.71772        5.36454       -0.53552
C          7.90269        6.86323        0.78224
H          8.58149        7.66279        0.46783
C          6.93094        7.13115        1.77692
C          6.77508        8.39003        2.41007
H          7.43073        9.21468        2.11268
C          5.81405        8.56768        3.37817
H          5.69401        9.54283        3.85838
C          4.97852        7.49362        3.77264
H          4.23112        7.65044        4.55677
C          5.12155        6.26293        3.18141
C          6.07728        6.05755        2.15722
C          5.20528        6.16151        7.65633
H          6.26116        6.45985        7.59628
C          4.51058        6.30542        8.88167
H          5.02457        6.71197        9.75568
C          3.19261        5.92423        8.93750
H          2.61261        6.01619        9.86163
C          2.56922        5.39824        7.77929
C          1.21914        4.97003        7.74726
H          0.61894        5.05059        8.65921
C          0.67978        4.45923        6.59012
H         -0.36066        4.12368        6.56930
C          1.46529        4.35909        5.41686
H          1.01450        3.94146        4.50827
C          2.77907        4.77617        5.41141
C          3.36073        5.29937        6.59647
C          1.21398        5.58302        2.31475
C         -0.10911        6.28093        2.16721
H         -0.67919        6.13247        3.09938
H         -0.69866        5.86691        1.33901
H          0.04160        7.36049        2.03585
O          4.27276        1.68541        1.54390
C          3.60630        1.04905        0.65495
O          2.45857        1.45369        0.35433
C          4.23341       -0.12768       -0.00901
H          3.46641       -0.77425       -0.45397
H          4.84828       -0.69144        0.70569
H          4.89799        0.22824       -0.81194
65
Electron transfer complex
Pt         3.96697        2.04164        2.61913
Sb         4.30860        4.11156        4.08057
O          3.79688        0.34646        1.27608
O          5.52296        1.20254        0.14832
O          2.54235        2.92549        1.43317
O          2.42995        4.83943        2.59755
N          5.46490        1.13432        3.74657
N          6.00715        4.40198        1.62750
N          4.65846        5.81212        6.74707
C          5.64726       -0.16197        3.53049
H          4.95345       -0.62645        2.82257
C          6.66976       -0.90675        4.13629
H          6.75990       -1.97021        3.91044
C          7.54112       -0.26274        4.97681
H          8.37252       -0.79429        5.44939
C          7.36473        1.11263        5.24864
C          8.24560        1.81079        6.11096
H          9.08149        1.26100        6.55345
C          8.05038        3.14232        6.37776
H          8.73765        3.68348        7.03304
C          6.93894        3.81159        5.82075
H          6.76308        4.86203        6.07223
C          6.05060        3.16885        4.98241
C          6.27365        1.80781        4.64238
C          6.68398        4.17709        0.52460
H          6.69012        3.14000        0.16482
C          7.35464        5.20097       -0.18745
H          7.90780        4.95472       -1.09656
C          7.28815        6.49041        0.28105
H          7.78862        7.31148       -0.24248
C          6.55205        6.76837        1.45896
C          6.40276        8.06562        2.00938
H          6.88662        8.90951        1.50755
C          5.65791        8.25781        3.14946
H          5.54194        9.26187        3.56628
C          5.03447        7.16371        3.79796
H          4.45302        7.34027        4.70776
C          5.17253        5.89256        3.29081
C          5.92326        5.66783        2.10751
C          5.06900        6.53549        7.76246
H          6.11821        6.86158        7.74765
C          4.24272        6.90567        8.84855
H          4.64926        7.51051        9.66193
C          2.93413        6.48965        8.84627
H          2.25237        6.75249        9.66148
C          2.45244        5.70572        7.77030
C          1.11783        5.23872        7.68716
H          0.42166        5.49067        8.49337
C          0.71004        4.48475        6.61269
H         -0.32043        4.12509        6.55155
C          1.61722        4.16294        5.57639
H          1.27987        3.54500        4.73897
C          2.92298        4.60092        5.63109
C          3.37148        5.38468        6.72724
C          4.63789        0.36088        0.29954
C          4.48467       -0.79227       -0.66317
H          4.78611       -1.72542       -0.16102
H          5.11156       -0.64722       -1.55278
H          3.43176       -0.91308       -0.95701
C          2.07570        4.09513        1.66912
C          0.99213        4.53525        0.72726
H          0.04924        4.05322        1.02937
H          1.21326        4.21049       -0.29830
H          0.85949        5.62332        0.76955
Cl         2.20445        1.02310        4.15097
72
TS-A
Pt         2.41064        1.45432        5.00400
Sb         3.66580        3.64127        4.85441
O          0.82646        2.15699        3.92595
O          1.60110        4.23998        3.64362
N          4.04535        0.70960        6.04749
N          4.33882        2.58257        2.10978
N          5.23032        5.99377        6.39088
C          3.92481       -0.49586        6.59044
H          2.93266       -0.95138        6.54078
C          4.99054       -1.20707        7.16286
H          4.80372       -2.19622        7.58374
C          6.24059       -0.64548        7.14694
H          7.10894       -1.17421        7.55130
C          6.41294        0.64829        6.60574
C          7.68542        1.27114        6.58236
H          8.54046        0.71500        6.97815
C          7.83603        2.53924        6.07913
H          8.82021        3.01436        6.05785
C          6.70562        3.23941        5.60494
H          6.82274        4.26679        5.24364
C          5.45060        2.66658        5.60508
C          5.27951        1.33945        6.07848
C          4.45100        1.84009        1.03390
H          4.20315        0.77409        1.13699
C          4.87920        2.34816       -0.21701
H          4.96273        1.67636       -1.07470
C          5.18618        3.68226       -0.32192
H          5.52479        4.11552       -1.26862
C          5.05611        4.51792        0.81442
C          5.32362        5.90945        0.80441
H          5.66487        6.37320       -0.12663
C          5.14818        6.66145        1.94237
H          5.35178        7.73560        1.92800
C          4.69546        6.05929        3.14202
H          4.55627        6.67774        4.03378
C          4.44255        4.70787        3.18020
C          4.61610        3.90683        2.02275
C          6.08844        6.84425        6.90233
H          7.10364        6.83882        6.48192
C          5.77414        7.74764        7.94506
H          6.53819        8.42976        8.32436
C          4.49918        7.74290        8.45448
H          4.20508        8.42524        9.25847
C          3.54343        6.83745        7.93259
C          2.20804        6.76330        8.40049
H          1.89402        7.43888        9.20246
C          1.32795        5.85734        7.85743
H          0.29880        5.80172        8.22168
C          1.74856        4.98592        6.82570
H          1.03664        4.26251        6.41213
C          3.03923        5.03732        6.34447
C          3.96716        5.96583        6.88608
C          0.78100        3.32972        3.41888
C         -0.34137        3.54792        2.45161
H         -0.47982        4.61405        2.23389
H         -1.27271        3.10203        2.82707
H         -0.05787        3.00708        1.53280
C          1.72985       -0.97044        2.60161
H          0.77427       -1.41639        2.32140
H          1.81252        0.11124        2.46754
C          2.88697       -1.89748        2.67731
H          2.70428       -2.70853        3.39491
H          3.05087       -2.32803        1.68090
O          1.99577       -0.77931        0.40495
C          1.72477        0.38927       -0.01078
O          1.39712        1.35663        0.69611
C          1.83969        0.57264       -1.51774
H          2.84825        0.27982       -1.85174
H          1.64092        1.61199       -1.81546
H          1.13279       -0.09811       -2.03164
Cl         4.42238       -1.09367        3.15590
Cl         1.18868       -0.80269        4.73683
72
TS-B
C         -8.17985        4.67807        0.55964
H         -8.54452        5.58783        0.07671
H         -8.37280        4.53504        1.62291
C         -7.95965        3.48709       -0.29704
H         -8.87442        3.30195       -0.87785
H         -7.12897        3.64683       -1.00252
O         -5.02325        5.99366       -3.21781
C         -4.99836        6.06768       -1.99942
O         -5.80617        5.37840       -1.24321
C         -3.99725        6.94976       -1.28807
H         -3.33217        7.44121       -2.01042
H         -3.39319        6.35032       -0.58488
H         -4.51612        7.71805       -0.69141
Cl        -7.63289        2.00419        0.66394
Cl       -10.71098        4.41428        0.80457
Pt        -6.07556        5.69960        0.86935
Sb        -6.37018        6.10790        3.37916
O         -6.99449        7.44245        0.30396
O         -7.26173        8.26096        2.37416
N         -5.08744        3.94605        1.39820
N         -3.42508        6.60553        2.91191
N         -7.31030        5.86253        6.40267
C         -4.52836        3.27190        0.39942
H         -4.64191        3.71682       -0.59382
C         -3.85737        2.05276        0.56352
H         -3.42773        1.55996       -0.30962
C         -3.78066        1.51270        1.82060
H         -3.28288        0.55495        1.99923
C         -4.34350        2.20658        2.91462
C         -4.25433        1.68495        4.22914
H         -3.75818        0.72020        4.36977
C         -4.76834        2.38078        5.29275
H         -4.69354        1.98157        6.30730
C         -5.38847        3.62993        5.07393
H         -5.77856        4.19393        5.92657
C         -5.51548        4.16527        3.80825
C         -4.99636        3.45748        2.69044
C         -2.18534        6.57471        2.48524
H         -1.95333        5.86163        1.68176
C         -1.16060        7.40079        3.00562
H         -0.14641        7.32461        2.60776
C         -1.47393        8.28948        4.00510
H         -0.71551        8.95293        4.43280
C         -2.80252        8.35291        4.49216
C         -3.22810        9.24344        5.50849
H         -2.49512        9.92396        5.95294
C         -4.54015        9.25466        5.92275
H         -4.86354        9.94929        6.70247
C         -5.48395        8.36860        5.35084
H         -6.52111        8.39058        5.70009
C         -5.09263        7.48587        4.37140
C         -3.75296        7.46800        3.90680
C         -7.42335        5.75294        7.70684
H         -6.49033        5.67953        8.28150
C         -8.66181        5.72106        8.38700
H         -8.68426        5.62861        9.47493
C         -9.81690        5.80382        7.64847
H        -10.80111        5.77797        8.12706
C         -9.73846        5.92622        6.24076
C        -10.88127        6.01436        5.40635
H        -11.87276        5.97217        5.86805
C        -10.74015        6.14551        4.04692
H        -11.61129        6.18863        3.38821
C         -9.45213        6.20957        3.46597
H         -9.39547        6.32221        2.37894
C         -8.32155        6.10202        4.24561
C         -8.43815        5.95582        5.65521
C         -7.36861        8.34371        1.14397
C         -8.00436        9.54760        0.51257
H         -9.01543        9.27354        0.17321
H         -7.43795        9.86342       -0.37414
H         -8.08216       10.36916        1.23484
72
TS-B Intermediate
C         -8.07222        4.57590        0.86836
H         -8.92665        5.16947        0.49624
H         -8.17478        4.49239        1.96387
C         -8.16356        3.20655        0.24864
H         -9.21413        2.87579        0.22742
H         -7.77454        3.17819       -0.77999
Cl        -7.29536        1.91967        1.18821
Cl        -6.96107        5.30806       -2.11150
Pt        -6.45383        5.76260        0.35272
Sb        -5.91772        6.38755        2.85164
O         -7.73845        7.35615        0.13067
O         -6.80867        8.46750        1.83360
N         -5.10359        4.21405        0.59686
N         -3.19196        6.37223        4.66979
N         -6.60871        5.83415        5.85212
C         -4.65838        3.63343       -0.51144
H         -5.02835        4.05815       -1.45183
C         -3.81817        2.51151       -0.50501
H         -3.48745        2.08853       -1.45457
C         -3.47736        1.95668        0.70177
H         -2.86424        1.05214        0.75853
C         -3.92273        2.55548        1.89988
C         -3.61184        1.98937        3.15886
H         -3.02476        1.06655        3.18176
C         -4.04219        2.58915        4.31550
H         -3.81696        2.14621        5.28903
C         -4.74307        3.81116        4.24848
H         -5.01947        4.32460        5.17248
C         -5.07052        4.39528        3.04262
C         -4.71219        3.74550        1.83484
C         -2.10949        6.09221        5.35253
H         -1.59920        5.14895        5.10842
C         -1.58140        6.92410        6.36763
H         -0.67102        6.63473        6.89766
C         -2.24672        8.08810        6.66153
H         -1.88699        8.76810        7.44081
C         -3.42647        8.41981        5.95227
C         -4.17426        9.59137        6.22597
H         -3.82074       10.27251        7.00674
C         -5.32280        9.85444        5.52198
H         -5.90486       10.75650        5.73009
C         -5.77087        8.95871        4.52161
H         -6.69195        9.18825        3.98021
C         -5.06474        7.81359        4.22940
C         -3.86716        7.51423        4.93869
C         -6.53799        5.68369        7.15233
H         -5.54661        5.45653        7.57213
C         -7.65531        5.78886        8.01399
H         -7.53126        5.64991        9.09022
C         -8.88228        6.06086        7.46076
H         -9.77971        6.14433        8.08239
C         -8.99411        6.24580        6.06074
C        -10.21703        6.55054        5.41474
H        -11.12723        6.63168        6.01739
C        -10.24806        6.74768        4.05514
H        -11.18992        6.98730        3.55414
C         -9.06069        6.65524        3.28936
H         -9.12739        6.83023        2.21037
C         -7.85303        6.34248        3.87650
C         -7.80507        6.12633        5.28197
C         -7.58175        8.39295        0.86149
C         -8.45863        9.56194        0.52807
H         -9.32377        9.54132        1.21095
H         -8.82573        9.51259       -0.50416
H         -7.91949       10.50152        0.70660
O         -3.92051        7.06381        1.70548
O         -4.79873        7.03553       -0.34445
C         -3.89107        7.33605        0.48102
C         -2.69502        8.06292       -0.06838
H         -2.17433        7.40951       -0.78460
H         -2.00316        8.35817        0.72977
H         -3.02787        8.94970       -0.62731
72
TS-C
C         -8.12552        4.85492        0.14018
H         -7.84834        5.17537       -0.86742
H         -8.67081        5.56073        0.77011
C         -8.12485        3.39729        0.39482
H         -8.88541        2.93015       -0.24723
H         -7.15804        2.92438        0.17289
Cl        -8.55597        2.99306        2.09375
O        -10.16935        4.81649       -0.65099
Pt        -6.07370        5.71475        0.99401
Sb        -6.60255        5.82130        3.50461
N         -5.04642        3.92803        1.41134
N         -3.80294        6.67713        2.76636
N         -7.33301        5.33678        6.58901
C         -4.49688        3.29723        0.37663
H         -4.65800        3.76080       -0.60241
C         -3.73933        2.12342        0.48636
H         -3.32756        1.67129       -0.41710
C         -3.53364        1.58975        1.73126
H         -2.94109        0.68085        1.87222
C         -4.09697        2.22334        2.85995
C         -3.89201        1.69190        4.15803
H         -3.28904        0.78422        4.25474
C         -4.43445        2.30589        5.25591
H         -4.27157        1.90214        6.25839
C         -5.21718        3.46843        5.08480
H         -5.65772        3.95506        5.96006
C         -5.45143        4.01242        3.83902
C         -4.87878        3.40866        2.68635
C         -2.63393        6.81611        2.18859
H         -2.44316        6.19466        1.30201
C         -1.64250        7.71430        2.64990
H         -0.68568        7.78365        2.12800
C         -1.91701        8.48876        3.75104
H         -1.18337        9.20303        4.13834
C         -3.17182        8.36857        4.39714
C         -3.55206        9.13402        5.52725
H         -2.84131        9.85917        5.93592
C         -4.79493        8.96968        6.09347
H         -5.08540        9.56808        6.96117
C         -5.70979        8.02685        5.56506
H         -6.69087        7.91068        6.03673
C         -5.36357        7.26119        4.47582
C         -4.09488        7.42641        3.86024
C         -7.36500        5.15049        7.88807
H         -6.39713        5.06699        8.40099
C         -8.55866        5.05097        8.63896
H         -8.51281        4.89477        9.71885
C         -9.75697        5.15571        7.97700
H        -10.71001        5.08641        8.51130
C         -9.76698        5.36242        6.57646
C        -10.95952        5.49808        5.82470
H        -11.91974        5.42786        6.34555
C        -10.90301        5.72547        4.47047
H        -11.81988        5.84313        3.88580
C         -9.65751        5.82126        3.80825
H         -9.66643        6.03257        2.73213
C         -8.48204        5.67025        4.51158
C         -8.50481        5.44524        5.91357
Cl        -5.29329        5.88164       -1.34606
C        -10.87514        5.69628       -0.07619
O        -10.48251        6.48940        0.80344
C        -12.33731        5.74982       -0.48530
H        -12.50819        5.26988       -1.45882
H        -12.93488        5.21670        0.27218
H        -12.69093        6.79100       -0.50597
O         -7.72776        7.88535        2.68721
C         -7.71453        8.13156        1.47122
O         -7.06744        7.46312        0.58728
C         -8.55344        9.24608        0.92581
H         -8.12370        9.66654        0.00766
H         -9.52858        8.79155        0.68122
H         -8.70686       10.02575        1.68270
72
TS-D
C         -7.43783        5.95611       -3.76428
H         -7.39725        4.93426       -3.39509
H         -7.09347        6.17211       -4.76969
C         -8.11404        6.98660       -2.93078
H         -9.18809        6.77181       -2.88551
H         -7.70583        7.01017       -1.90890
O         -5.60257        6.34686       -3.18472
C         -5.25744        5.96338       -2.04166
O         -5.98574        5.22546       -1.31187
C         -3.92163        6.43356       -1.53292
H         -3.27131        6.74498       -2.36057
H         -3.43382        5.65293       -0.92888
H         -4.08941        7.30352       -0.87599
Cl        -7.92649        8.63847       -3.61895
Cl        -9.40707        5.23327       -4.98118
Pt        -6.08016        5.59086        0.85402
Sb        -6.28120        6.10720        3.30591
O         -6.86336        7.37088        0.22266
O         -7.22522        8.24042        2.25478
N         -5.24826        3.78354        1.41550
N         -3.28770        6.68370        3.07428
N         -7.32595        5.83148        6.32016
C         -4.90608        2.97152        0.42023
H         -5.12467        3.33798       -0.58748
C         -4.30033        1.72093        0.61049
H         -4.05197        1.11244       -0.26035
C         -4.03336        1.30655        1.89001
H         -3.55479        0.34278        2.08792
C         -4.37948        2.13794        2.97880
C         -4.10836        1.74740        4.31424
H         -3.62433        0.78077        4.48238
C         -4.44241        2.56555        5.36341
H         -4.22607        2.26478        6.39176
C         -5.07496        3.80310        5.11167
H         -5.35166        4.44867        5.95178
C         -5.36540        4.21698        3.82845
C         -5.00882        3.39498        2.72515
C         -2.01647        6.70195        2.75270
H         -1.68403        5.97805        1.99642
C         -1.07688        7.59354        3.32372
H         -0.03064        7.55384        3.01272
C         -1.51241        8.49729        4.26133
H         -0.82383        9.20982        4.72675
C         -2.87970        8.51437        4.63106
C         -3.42636        9.42247        5.57078
H         -2.76143       10.14839        6.04929
C         -4.76953        9.39594        5.86753
H         -5.18694       10.10503        6.58733
C         -5.62395        8.45461        5.24676
H         -6.69026        8.45384        5.49528
C         -5.11555        7.55128        4.34202
C         -3.73845        7.56727        4.00111
C         -7.49349        5.71234        7.61624
H         -6.58533        5.67420        8.23308
C         -8.75962        5.62967        8.24180
H         -8.82566        5.53318        9.32769
C         -9.88358        5.67110        7.45465
H        -10.88604        5.60821        7.88999
C         -9.74711        5.79824        6.05083
C        -10.85213        5.84710        5.16535
H        -11.86214        5.77963        5.58174
C        -10.65571        5.97731        3.81090
H        -11.51041        6.01397        3.13052
C         -9.34543        6.06996        3.28684
H         -9.20885        6.18177        2.20526
C         -8.24990        6.02186        4.12149
C         -8.42391        5.87975        5.52362
C         -7.25552        8.30018        1.01681
C         -7.78627        9.53313        0.34209
H         -8.80444        9.73356        0.70711
H         -7.79181        9.43510       -0.75183
H         -7.16768       10.39517        0.63408
58
1a
Pt         3.83111        2.28378        2.61293
Sb         4.38284        4.26076        4.08709
O          2.27057        3.25668        1.70989
O          2.34731        5.15612        2.90497
N          5.44824        1.31626        3.53775
N          6.64946        4.98041        2.13373
N          4.71375        5.84268        6.89947
C          5.67562        0.05341        3.18988
H          4.96771       -0.37249        2.47144
C          6.74493       -0.71675        3.67327
H          6.85045       -1.74759        3.33101
C          7.62904       -0.14483        4.54830
H          8.48646       -0.69963        4.94123
C          7.43039        1.19362        4.95454
C          8.33121        1.81775        5.85280
H          9.18364        1.23557        6.21563
C          8.13709        3.11594        6.25154
H          8.83761        3.59689        6.93928
C          7.01597        3.82728        5.77412
H          6.84669        4.85571        6.11070
C          6.11293        3.25444        4.90208
C          6.30823        1.92237        4.44929
C          7.63560        4.97835        1.26948
H          7.97865        3.99987        0.90812
C          8.26204        6.15398        0.79009
H          9.08117        6.07937        0.07140
C          7.81358        7.36993        1.24294
H          8.26144        8.30676        0.89591
C          6.74666        7.41661        2.17341
C          6.20397        8.62298        2.67958
H          6.63143        9.57353        2.34503
C          5.15380        8.59642        3.56798
H          4.73234        9.53066        3.94877
C          4.61004        7.36377        3.99873
H          3.77322        7.36582        4.70478
C          5.12865        6.17618        3.53554
C          6.19531        6.17259        2.60015
C          5.08270        6.53816        7.94870
H          6.05996        7.03749        7.89538
C          4.30124        6.67089        9.12082
H          4.67003        7.26752        9.95815
C          3.08653        6.03380        9.17228
H          2.44502        6.10171       10.05686
C          2.65143        5.27107        8.06127
C          1.41537        4.57883        8.03711
H          0.76515        4.63362        8.91603
C          1.04580        3.85221        6.93031
H          0.09337        3.31579        6.91505
C          1.89532        3.79467        5.80099
H          1.58412        3.20968        4.92724
C          3.10443        4.45730        5.79071
C          3.51404        5.20729        6.92615
C          1.86481        4.43076        2.02130
C          0.69135        4.90771        1.21043
H          0.41646        5.93415        1.48195
H         -0.16531        4.23799        1.37917
H          0.93359        4.85341        0.13894
Cl         3.17322        0.38156        1.20479
66
TS-E
Pt         2.20228        1.33357        5.14858
Sb         3.59734        3.44868        4.88814
N          3.98199        0.47721        5.88436
N          4.39059        2.26610        2.22887
N          5.13781        5.97056        6.04423
C          3.91956       -0.79767        6.25710
H          2.93092       -1.26300        6.19384
C          5.02146       -1.53815        6.71111
H          4.87405       -2.58026        6.99855
C          6.24735       -0.93148        6.77070
H          7.13727       -1.47029        7.10910
C          6.36802        0.42154        6.38329
C          7.62414        1.07624        6.41995
H          8.49244        0.50296        6.75769
C          7.74853        2.38834        6.03840
H          8.72109        2.88575        6.06173
C          6.60485        3.09725        5.61770
H          6.69144        4.14911        5.32701
C          5.36576        2.49237        5.57846
C          5.20721        1.13009        5.94462
C          4.67653        1.46250        1.23071
H          4.62486        0.38420        1.42996
C          5.04804        1.91750       -0.05582
H          5.28229        1.19437       -0.84006
C          5.10168        3.27018       -0.28808
H          5.38054        3.66769       -1.26965
C          4.77618        4.16802        0.75531
C          4.75894        5.57605        0.60718
H          5.03241        6.00655       -0.36164
C          4.38784        6.38747        1.65404
H          4.36111        7.47274        1.52564
C          4.03682        5.83037        2.90531
H          3.74935        6.49445        3.72644
C          4.07254        4.46584        3.08304
C          4.42378        3.60383        2.01208
C          5.98555        6.92018        6.36436
H          6.97844        6.87859        5.89632
C          5.68652        7.96943        7.26484
H          6.44033        8.72813        7.48590
C          4.44134        8.00501        7.84278
H          4.16285        8.79665        8.54559
C          3.49739        6.99860        7.52452
C          2.19025        6.95318        8.07159
H          1.88922        7.73438        8.77669
C          1.31975        5.94778        7.72307
H          0.31326        5.91808        8.14814
C          1.71883        4.94180        6.81122
H          1.01227        4.14743        6.54405
C          2.98280        4.96177        6.26072
C          3.90240        5.98827        6.60478
Cl         0.79122       -0.58435        5.65504
C          0.81566        2.76744        2.16907
H          0.42157        3.79118        2.11819
H          1.89261        2.68636        2.31711
C          0.13908        1.67092        1.43277
H         -0.86674        1.46026        1.82179
H          0.06856        1.96818        0.37863
O          1.70942        3.56115        0.19795
C          1.52008        4.81363        0.16929
O          1.00780        5.50095        1.07141
C          1.91784        5.50859       -1.12865
H          2.78293        5.01900       -1.60175
H          2.12765        6.57588       -0.96213
H          1.07591        5.43849       -1.83841
Cl         1.08344        0.14131        1.48426
Cl         0.27585        2.39188        4.20304
66
TS-F
C         -8.17673        4.67710        0.52930
H         -8.48896        5.54662       -0.05272
H         -8.40639        4.64506        1.59309
C         -7.95392        3.39376       -0.18558
H         -8.85768        3.15112       -0.76231
H         -7.10689        3.45712       -0.88531
Cl        -7.66691        2.02711        0.94356
Cl       -10.70686        4.51459        0.70231
Pt        -6.05523        5.70376        0.84081
Sb        -6.35788        6.11082        3.35766
O         -7.03029        7.43714        0.32766
O         -7.21410        8.25793        2.40513
N         -5.04756        3.94424        1.38027
N         -3.42622        6.62412        2.87477
N         -7.32842        5.84847        6.38132
C         -4.47251        3.25647        0.39894
H         -4.54813        3.69829       -0.60012
C         -3.81536        2.03193        0.58083
H         -3.37624        1.53231       -0.28389
C         -3.75867        1.49877        1.84088
H         -3.27004        0.53908        2.03393
C         -4.33049        2.20693        2.92031
C         -4.25738        1.69163        4.23823
H         -3.76545        0.72601        4.38786
C         -4.78036        2.39321        5.29315
H         -4.71745        1.99989        6.31082
C         -5.39574        3.64102        5.05819
H         -5.79546        4.21158        5.90188
C         -5.50824        4.16819        3.78747
C         -4.97650        3.45887        2.67718
C         -2.19583        6.61056        2.42186
H         -1.97906        5.92507        1.59107
C         -1.16393        7.42499        2.94695
H         -0.15727        7.36436        2.52774
C         -1.46063        8.28326        3.97769
H         -0.69583        8.93626        4.41014
C         -2.78068        8.33056        4.48946
C         -3.19242        9.19451        5.53402
H         -2.45406        9.86487        5.98502
C         -4.49900        9.19451        5.96547
H         -4.81217        9.86970        6.76621
C         -5.45096        8.32330        5.38371
H         -6.48379        8.33807        5.74553
C         -5.07245        7.46391        4.37887
C         -3.73893        7.45930        3.89698
C         -7.45378        5.73334        7.68371
H         -6.52652        5.64523        8.26568
C         -8.69815        5.71367        8.35343
H         -8.73108        5.61563        9.44061
C         -9.84539        5.81615        7.60551
H        -10.83395        5.80149        8.07553
C         -9.75344        5.94575        6.19915
C        -10.88829        6.05772        5.35710
H        -11.88392        6.02745        5.81076
C        -10.73403        6.19913        4.00015
H        -11.59935        6.26416        3.33556
C         -9.44060        6.24798        3.43008
H         -9.37546        6.37183        2.34431
C         -8.31679        6.11405        4.21617
C         -8.44792        5.96023        5.62384
C         -7.37804        8.33293        1.17875
C         -8.07067        9.52292        0.58177
H         -9.11858        9.24897        0.38130
H         -7.61353        9.80144       -0.37697
H         -8.05753       10.36873        1.28002
Cl        -5.58920        5.53993       -1.58475
66
TS-F Intermediate
C         -8.05205        4.45012        0.78098
H         -8.79658        5.06082        0.24048
H         -8.39480        4.34961        1.82624
C         -8.00385        3.08857        0.14247
H         -9.02299        2.75815       -0.11456
H         -7.39725        3.07385       -0.77520
Cl        -7.35811        1.79324        1.23441
Cl        -4.36266        7.16507        0.44670
Pt        -6.33742        5.65001        0.63881
Sb        -6.38009        6.14647        3.16445
O         -7.57505        7.23005        0.19071
O         -7.33384        8.20568        2.19186
N         -5.08026        4.06805        1.11775
N         -3.26242        6.10747        3.54049
N         -7.12327        5.95870        6.19925
C         -4.41710        3.51385        0.10963
H         -4.59661        3.95260       -0.87770
C         -3.57358        2.40546        0.26376
H         -3.06069        2.00323       -0.61096
C         -3.44263        1.84709        1.50922
H         -2.81816        0.96388        1.67407
C         -4.12309        2.41860        2.60589
C         -4.01545        1.86043        3.90438
H         -3.39860        0.96611        4.03270
C         -4.67066        2.42972        4.96525
H         -4.59441        1.99455        5.96489
C         -5.42178        3.60993        4.76969
H         -5.88497        4.10037        5.63072
C         -5.55126        4.18137        3.52306
C         -4.93446        3.57388        2.39794
C         -1.98093        5.83971        3.55843
H         -1.65897        4.91505        3.05794
C         -1.01519        6.67094        4.17678
H          0.04029        6.39044        4.15599
C         -1.43905        7.82230        4.79228
H         -0.73156        8.49883        5.28242
C         -2.81834        8.14737        4.79222
C         -3.34269        9.31911        5.39070
H         -2.65336       10.01043        5.88575
C         -4.69155        9.58497        5.34269
H         -5.09058       10.49349        5.80140
C         -5.57539        8.68977        4.69709
H         -6.64385        8.92410        4.65619
C         -5.09083        7.53875        4.11838
C         -3.70340        7.23821        4.14128
C         -7.13094        5.90832        7.51058
H         -6.15969        5.79080        8.00917
C         -8.30741        5.99033        8.29193
H         -8.24197        5.94311        9.38099
C         -9.51341        6.12314        7.65002
H        -10.45211        6.18451        8.20970
C         -9.54787        6.18529        6.23540
C        -10.74501        6.32976        5.49313
H        -11.69559        6.38494        6.03267
C        -10.70804        6.40612        4.12092
H        -11.63219        6.52177        3.54906
C         -9.47322        6.34872        3.43487
H         -9.47753        6.43440        2.34337
C         -8.29167        6.18919        4.12696
C         -8.30318        6.10168        5.54442
C         -7.75120        8.18709        1.02196
C         -8.57961        9.33230        0.52132
H         -9.58636        9.24457        0.96025
H         -8.66563        9.32701       -0.57173
H         -8.15119       10.28076        0.87242
Cl        -6.36273        5.23963       -1.84417
66
TS-G
C         -8.10579        4.78650        0.17750
H         -7.84602        5.02633       -0.85718
H         -8.73508        5.49800        0.72215
C         -8.10582        3.34811        0.53267
H         -8.86148        2.84870       -0.09051
H         -7.14004        2.85286        0.36512
Cl        -8.57991        3.05899        2.24628
O        -10.17994        4.56885       -0.72367
Pt        -6.09255        5.72339        0.95415
Sb        -6.49548        5.71703        3.46779
N         -5.04720        3.89517        1.29561
N         -3.64122        6.55459        2.91561
N         -7.37819        5.26244        6.40394
C         -4.49869        3.30846        0.23641
H         -4.66472        3.81101       -0.72345
C         -3.74712        2.12683        0.30007
H         -3.33464        1.70924       -0.61949
C         -3.55446        1.53643        1.52154
H         -2.97430        0.61469        1.62439
C         -4.11383        2.12647        2.67645
C         -3.92330        1.53765        3.95239
H         -3.33503        0.61736        4.01154
C         -4.45969        2.10841        5.07678
H         -4.30818        1.65524        6.05930
C         -5.21708        3.29369        4.95953
H         -5.65175        3.75372        5.85189
C         -5.42867        3.88853        3.73509
C         -4.87713        3.32765        2.54817
C         -2.43185        6.68112        2.42401
H         -2.13796        5.97190        1.63788
C         -1.51790        7.67124        2.85615
H         -0.52236        7.72399        2.41034
C         -1.91339        8.55286        3.83288
H         -1.24093        9.33723        4.19447
C         -3.21626        8.45162        4.37932
C         -3.72534        9.32086        5.37648
H         -3.08052       10.11806        5.75921
C         -5.00850        9.16834        5.84838
H         -5.39615        9.84638        6.61310
C         -5.84160        8.13742        5.35082
H         -6.86052        8.03904        5.74019
C         -5.36946        7.27275        4.38941
C         -4.05283        7.41553        3.87810
C         -7.45627        5.04341        7.69686
H         -6.52933        4.75094        8.20808
C         -8.65328        5.16115        8.44012
H         -8.64734        4.96425        9.51424
C         -9.80452        5.52190        7.78266
H        -10.75525        5.62283        8.31575
C         -9.76311        5.76974        6.38949
C        -10.89615        6.14562        5.62390
H        -11.86151        6.24348        6.13041
C        -10.78162        6.37892        4.27387
H        -11.65290        6.65900        3.67602
C         -9.53056        6.25429        3.62350
H         -9.49470        6.44503        2.54476
C         -8.42145        5.87875        4.34670
C         -8.50377        5.62526        5.73964
Cl        -5.41319        5.93884       -1.39860
C        -11.01438        5.26496       -0.07332
O        -10.74701        6.07045        0.83600
C        -12.47303        5.04263       -0.44794
H        -13.11075        5.85347       -0.06890
H        -12.58666        4.94825       -1.53801
H        -12.81481        4.09321       -0.00430
Cl        -7.14804        7.82630        0.90032
66
TS-H
C         -9.04617        9.34633        0.94143
H         -9.20190        8.35075        0.53545
H         -9.32079       10.20977        0.34267
C         -8.61998        9.49703        2.36158
H         -9.42077        9.16581        3.03521
H         -7.71848        8.89857        2.56316
O         -7.24326        9.45778        0.18588
C         -6.58883        8.39013        0.14981
O         -7.12718        7.27923        0.47148
C         -5.15030        8.44458       -0.25982
H         -4.86624        9.46304       -0.55100
H         -4.98092        7.73772       -1.08734
H         -4.52306        8.10929        0.58454
Cl        -8.22672       11.19479        2.78326
Cl       -11.43516        9.23953        1.37978
Pt        -6.16913        5.47872        0.77783
Sb        -6.37889        5.82686        3.26900
N         -5.26125        3.66766        1.29060
N         -3.47931        6.74929        3.05143
N         -7.55487        5.48139        6.17009
C         -4.86129        2.89431        0.28467
H         -5.07226        3.27741       -0.71894
C         -4.20398        1.66621        0.44987
H         -3.91465        1.09886       -0.43600
C         -3.94192        1.22192        1.71810
H         -3.42725        0.27340        1.89713
C         -4.34492        2.00544        2.82264
C         -4.08478        1.57408        4.14762
H         -3.56208        0.62294        4.28474
C         -4.47654        2.32536        5.22645
H         -4.27135        1.98754        6.24503
C         -5.15459        3.54272        5.01159
H         -5.48689        4.14289        5.86447
C         -5.42232        3.99126        3.73587
C         -5.02126        3.24312        2.59391
C         -2.22507        6.92530        2.70671
H         -1.75648        6.13186        2.11017
C         -1.46885        8.06769        3.06175
H         -0.42772        8.15014        2.74246
C         -2.07062        9.05419        3.80403
H         -1.52530        9.95631        4.09878
C         -3.42458        8.90480        4.19118
C         -4.14053        9.87378        4.93829
H         -3.62334       10.78850        5.24416
C         -5.46189        9.67295        5.26318
H         -6.01278       10.42983        5.82745
C         -6.12700        8.49062        4.85989
H         -7.18345        8.35600        5.12192
C         -5.45211        7.52910        4.13964
C         -4.09032        7.71402        3.78394
C         -7.77212        5.32278        7.45523
H         -6.90737        5.05308        8.07632
C         -9.04079        5.47863        8.06167
H         -9.15050        5.32807        9.13781
C        -10.11143        5.82303        7.27299
H        -11.11047        5.95999        7.69877
C         -9.91972        6.00826        5.88220
C        -10.95618        6.38815        4.99084
H        -11.96014        6.55015        5.39592
C        -10.70454        6.56302        3.64997
H        -11.48343        6.90937        2.96433
C         -9.40021        6.35149        3.14171
H         -9.21073        6.49188        2.06962
C         -8.37282        5.98832        3.98580
C         -8.60315        5.81395        5.37491
Cl        -6.04613        5.20263       -1.64799
52
3
Pt         1.83903        1.95825        4.95663
Sb         3.44792        3.89300        5.02551
N          3.55180        0.75738        5.34976
N          4.34528        2.95635        2.27237
N          5.32097        6.11377        6.34293
C          3.36987       -0.55706        5.40699
H          2.34053       -0.89793        5.25082
C          4.39489       -1.48387        5.65491
H          4.15095       -2.54707        5.68613
C          5.66942       -1.02282        5.84775
H          6.50241       -1.70508        6.04171
C          5.91725        0.36740        5.79296
C          7.22728        0.87593        5.97720
H          8.03445        0.16194        6.16633
C          7.47531        2.22353        5.91552
H          8.48808        2.61045        6.05282
C          6.40868        3.11401        5.67217
H          6.59674        4.19137        5.62733
C          5.12001        2.65506        5.49810
C          4.83098        1.26213        5.54387
C          4.68451        2.25629        1.21627
H          4.69400        1.16379        1.32535
C          5.02985        2.83504       -0.02845
H          5.30520        2.19352       -0.86841
C          5.00712        4.20289       -0.14887
H          5.26400        4.69482       -1.09242
C          4.64147        4.99385        0.96760
C          4.57820        6.40945        0.94139
H          4.82648        6.92988        0.01101
C          4.20813        7.11417        2.06338
H          4.15791        8.20579        2.03493
C          3.88990        6.43644        3.26437
H          3.59934        7.01754        4.14615
C          3.94962        5.06211        3.31953
C          4.31779        4.30900        2.17355
C          6.27829        6.93456        6.70794
H          7.24688        6.82458        6.20143
C          6.12529        7.92853        7.70238
H          6.96548        8.57819        7.95695
C          4.90898        8.04870        8.32824
H          4.74082        8.80157        9.10495
C          3.84958        7.18327        7.96296
C          2.56228        7.23776        8.55425
H          2.37454        7.98246        9.33418
C          1.57139        6.37400        8.15304
H          0.57952        6.42314        8.60984
C          1.82398        5.41486        7.14320
H          1.01929        4.74420        6.81841
C          3.06828        5.33560        6.55311
C          4.11073        6.21692        6.94801
Cl         0.26501        0.09470        4.92289
Cl         0.08773        3.47927        4.54441
59
2
Pt         3.86135        2.04774        2.57816
Sb         4.32522        4.10658        3.95472
O          3.43381        0.27848        1.43097
O          4.84476        0.93274       -0.18181
O          2.31376        2.89883        1.54822
O          2.32129        4.88120        2.60207
N          5.42813        1.14590        3.59527
N          4.70259        5.98175        6.53471
C          5.63356       -0.14139        3.33760
H          4.91511       -0.60347        2.65396
C          6.68774       -0.88820        3.88500
H          6.78597       -1.94182        3.61902
C          7.56850       -0.26428        4.72934
H          8.41522       -0.80022        5.16860
C          7.37901        1.09962        5.04723
C          8.26674        1.77549        5.92065
H          9.10956        1.21492        6.33599
C          8.07076        3.09712        6.23344
H          8.76077        3.61717        6.90297
C          6.96124        3.78311        5.69471
H          6.79073        4.83030        5.96620
C          6.06911        3.16377        4.84168
C          6.27367        1.80434        4.47853
C          7.03473        7.00286        2.10290
C          6.33313        8.20618        2.13544
H          6.78626        9.11405        1.72693
C          5.05203        8.25419        2.68650
H          4.50090        9.19887        2.71036
C          4.46943        7.10033        3.20578
H          3.45944        7.14097        3.62648
C          5.17694        5.89555        3.18055
C          6.45854        5.84527        2.62775
C          5.09197        6.79988        7.48344
H          6.10402        7.21805        7.39445
C          4.29035        7.15830        8.59269
H          4.67844        7.84750        9.34591
C          3.03186        6.61918        8.69258
H          2.37370        6.86185        9.53312
C          2.57265        5.73090        7.68989
C          1.29022        5.12917        7.71756
H          0.62136        5.35680        8.55362
C          0.89696        4.27792        6.71233
H         -0.09323        3.81544        6.73667
C          1.76910        3.99844        5.63453
H          1.43437        3.32744        4.83529
C          3.02467        4.56408        5.58130
C          3.46002        5.44151        6.61017
C          4.01316        0.15869        0.28232
C          3.61318       -1.09319       -0.46790
H          4.08299       -1.96626        0.01384
H          3.94832       -1.04738       -1.51274
H          2.52550       -1.24931       -0.42424
C          1.88015        4.08705        1.75688
C          0.73316        4.48496        0.86993
H         -0.11290        3.80119        1.03530
H          1.02790        4.37950       -0.18461
H          0.42003        5.51690        1.06930
H          7.01828        4.90264        2.60221
H          8.03752        6.96174        1.66795
67
TS-A(Ph)
Pt         2.38479        1.14014        5.12436
Sb         3.55691        3.37135        5.13976
O          0.72188        1.90003        4.21864
O          1.44373        4.01720        4.10276
N          4.05856        0.35370        6.06654
N          5.08272        6.04743        5.91240
C          4.00000       -0.92387        6.42509
H          3.06219       -1.44305        6.21162
C          5.06271       -1.61958        7.02125
H          4.92829       -2.66946        7.28576
C          6.24376       -0.95833        7.23600
H          7.10668       -1.46192        7.68183
C          6.35187        0.40375        6.87672
C          7.55693        1.12028        7.08121
H          8.40684        0.58812        7.51870
C          7.65099        2.44509        6.73648
H          8.58396        2.99364        6.88918
C          6.52915        3.10422        6.18918
H          6.60053        4.16622        5.93049
C          5.33475        2.44471        5.97669
C          5.22542        1.06557        6.29803
C          5.75443        3.60896        1.37844
C          5.26948        4.75706        0.75606
H          5.63306        5.03503       -0.23743
C          4.31892        5.55312        1.39737
H          3.94029        6.45530        0.90812
C          3.84062        5.19714        2.65616
H          3.07386        5.80671        3.14422
C          4.33064        4.04704        3.27939
C          5.29052        3.25537        2.64598
C          5.88927        7.07502        6.03763
H          6.81545        7.05462        5.44773
C          5.62903        8.18067        6.88118
H          6.34448        9.00407        6.93571
C          4.47171        8.18465        7.61952
H          4.22740        9.01462        8.29016
C          3.57320        7.09541        7.51242
C          2.35749        7.01844        8.23560
H          2.09965        7.83559        8.91663
C          1.51879        5.93976        8.08085
H          0.58114        5.88565        8.63998
C          1.85851        4.89506        7.18978
H          1.17049        4.05127        7.06401
C          3.03933        4.93926        6.48188
C          3.92862        6.03611        6.62631
C          0.61615        3.11964        3.85287
C         -0.59654        3.44313        3.03761
H         -0.88040        4.49658        3.15722
H         -1.43573        2.77901        3.28155
H         -0.30312        3.26759        1.98992
C          1.75531       -0.64816        2.20755
H          0.85588       -1.16116        1.86184
H          1.68088        0.43072        2.37683
C          3.04483       -1.33881        1.95233
H          3.11473       -2.28767        2.50087
H          3.12647       -1.53564        0.87549
O          1.83937        0.20949        0.15141
C          1.92808        1.47226        0.21249
O          1.75382        2.16989        1.22855
C          2.28600        2.15542       -1.10016
H          3.27599        1.80771       -1.43657
H          2.30142        3.24984       -0.99740
H          1.56749        1.86696       -1.88344
Cl         4.47487       -0.34560        2.40284
Cl         1.41304       -1.13670        4.32963
H          5.67673        2.35010        3.12957
H          6.49701        2.98128        0.87734
67
TS-B(Ph)
C         -8.12786        4.64731        0.56051
H         -8.53591        5.53898        0.07690
H         -8.33757        4.49310        1.61988
C         -7.90142        3.45478       -0.29292
H         -8.82372        3.25474       -0.85682
H         -7.08524        3.62159       -1.01337
O         -5.11203        6.02427       -3.27571
C         -5.06653        6.12249       -2.05996
O         -5.81423        5.39646       -1.27571
C         -4.11370        7.08146       -1.38456
H         -3.48065        7.58379       -2.12788
H         -3.47378        6.54532       -0.66279
H         -4.67583        7.84087       -0.81722
Cl        -7.54113        1.98185        0.67047
Cl       -10.68748        4.34642        0.82328
Pt        -6.06981        5.71605        0.83785
Sb        -6.40165        6.09481        3.35447
O         -7.04054        7.43868        0.29744
O         -7.30679        8.22514        2.37976
N         -5.04028        3.98391        1.34922
N         -7.26094        5.91619        6.36958
C         -4.45574        3.33373        0.34884
H         -4.56019        3.79377       -0.63849
C         -3.77138        2.12120        0.50607
H         -3.32002        1.64822       -0.36703
C         -3.70894        1.56151        1.75550
H         -3.20134        0.60768        1.92698
C         -4.30116        2.22862        2.85085
C         -4.23177        1.68669        4.15758
H         -3.72472        0.72684        4.29235
C         -4.77725        2.35682        5.22302
H         -4.71759        1.94047        6.23155
C         -5.40770        3.60131        5.01347
H         -5.81889        4.14775        5.86821
C         -5.51661        4.15720        3.75348
C         -4.96655        3.47460        2.63546
C         -2.82259        7.88531        5.10519
C         -3.26878        9.08495        5.65525
H         -2.56417        9.74502        6.16900
C         -4.61226        9.44784        5.55071
H         -4.96057       10.39053        5.98240
C         -5.51441        8.61369        4.89475
H         -6.56518        8.90593        4.80202
C         -5.06493        7.40699        4.35243
C         -3.72132        7.03982        4.45380
C         -7.33478        5.86485        7.67981
H         -6.38564        5.80530        8.22880
C         -8.55256        5.87592        8.39768
H         -8.54208        5.83214        9.48882
C         -9.72950        5.93485        7.69208
H        -10.69854        5.93692        8.20129
C         -9.69334        5.99453        6.27834
C        -10.85908        6.05089        5.47363
H        -11.83694        6.03508        5.96502
C        -10.75775        6.11927        4.10562
H        -11.64867        6.13916        3.47287
C         -9.48806        6.15452        3.48352
H         -9.46526        6.21693        2.39091
C         -8.33872        6.07657        4.23807
C         -8.41100        5.98993        5.65504
C         -7.43141        8.31880        1.15041
C         -8.11955        9.50726        0.54813
H         -9.16575        9.23180        0.34090
H         -7.65637        9.78788       -0.40687
H         -8.11463       10.35197        1.24780
H         -3.36322        6.09474        4.02848
H         -1.76933        7.60148        5.18350
67
TS-B(Ph) Intermediate
C         -8.16996        4.66938        0.91164
H         -8.99124        5.26322        0.47108
H         -8.30996        4.66328        2.00516
C         -8.27938        3.26399        0.38741
H         -9.33482        2.94813        0.38298
H         -7.88692        3.15623       -0.63465
Cl        -7.43398        2.04068        1.42632
Cl        -7.02241        5.24012       -2.07207
Pt        -6.49670        5.76839        0.37491
Sb        -5.99509        6.49340        2.84115
O         -7.68763        7.42839        0.09030
O         -6.78564        8.52258        1.82386
N         -5.19564        4.18307        0.69811
N         -6.78890        5.63605        5.78482
C         -4.85104        3.48056       -0.37494
H         -5.29619        3.81121       -1.32122
C         -4.00569        2.36385       -0.32623
H         -3.77056        1.83447       -1.25056
C         -3.51708        1.96490        0.89028
H         -2.86952        1.08791        0.98336
C         -3.84271        2.70112        2.05064
C         -3.33038        2.32306        3.31603
H         -2.69260        1.43606        3.37196
C         -3.62091        3.06013        4.43471
H         -3.22169        2.77309        5.41064
C         -4.42957        4.21072        4.31798
H         -4.64391        4.80776        5.20876
C         -4.96517        4.60414        3.10851
C         -4.68825        3.84775        1.93928
C         -3.13252        8.49588        5.52395
C         -3.88853        9.50522        6.11836
H         -3.43478       10.15997        6.86800
C         -5.22244        9.68179        5.75373
H         -5.81757       10.47611        6.21385
C         -5.80411        8.84522        4.80175
H         -6.85418        8.98786        4.52480
C         -5.04539        7.83452        4.20879
C         -3.70631        7.66299        4.56403
C         -6.79327        5.27145        7.04402
H         -5.83306        4.95030        7.47254
C         -7.95027        5.26933        7.85793
H         -7.88423        4.95296        8.90124
C         -9.13895        5.67101        7.30183
H        -10.06392        5.68727        7.88729
C         -9.17486        6.07404        5.94451
C        -10.35922        6.50506        5.29974
H        -11.29352        6.52646        5.86963
C        -10.32638        6.88727        3.98041
H        -11.23907        7.21913        3.47839
C         -9.11092        6.85584        3.25678
H         -9.13543        7.14902        2.20234
C         -7.93557        6.43933        3.84632
C         -7.95083        6.03786        5.21066
C         -7.51136        8.46790        0.80953
C         -8.29676        9.68077        0.41561
H         -9.17104        9.75065        1.08296
H         -8.64667        9.61784       -0.62155
H         -7.69316       10.58475        0.57093
O         -3.94445        7.07860        1.68372
O         -4.79584        6.95267       -0.37121
C         -3.88983        7.27726        0.44585
C         -2.66116        7.95078       -0.09827
H         -2.70961        8.06520       -1.18803
H         -1.77317        7.36200        0.17594
H         -2.54981        8.93713        0.37623
H         -3.10132        6.88607        4.08768
H         -2.08440        8.35687        5.80509
67
TS-C(Ph)
C         -8.09287        4.82014        0.17339
H         -7.85932        5.13590       -0.84777
H         -8.68340        5.50720        0.78773
C         -8.09800        3.36061        0.41197
H         -8.87425        2.91519       -0.22709
H         -7.14068        2.87903        0.16766
Cl        -8.51111        2.93510        2.11001
O        -10.20010        4.79548       -0.64168
Pt        -6.09124        5.72995        0.95759
Sb        -6.63982        5.79202        3.47678
N         -5.03970        3.95028        1.34424
N         -7.23494        5.36311        6.54223
C         -4.49765        3.33217        0.29755
H         -4.66430        3.80903       -0.67427
C         -3.74174        2.15633        0.38925
H         -3.33733        1.71323       -0.52188
C         -3.52615        1.60977        1.62712
H         -2.93222        0.69970        1.75345
C         -4.07926        2.23117        2.76759
C         -3.86105        1.68925        4.05834
H         -3.25422        0.78291        4.14179
C         -4.39504        2.29231        5.16697
H         -4.22108        1.88060        6.16422
C         -5.18436        3.45178        5.01356
H         -5.61961        3.92760        5.89732
C         -5.43300        4.00764        3.77449
C         -4.86455        3.41741        2.61320
C         -3.18404        8.02856        4.95376
C         -3.73092        9.09996        5.65667
H         -3.07390        9.83395        6.13197
C         -5.11612        9.24006        5.75269
H         -5.54476       10.08253        6.30326
C         -5.95801        8.31091        5.14569
H         -7.04404        8.43254        5.21361
C         -5.40893        7.23078        4.44938
C         -4.02249        7.09037        4.35062
C         -7.19587        5.24160        7.84874
H         -6.20142        5.19537        8.31299
C         -8.34741        5.16300        8.66517
H         -8.24326        5.06189        9.74756
C         -9.58005        5.21430        8.06258
H        -10.50274        5.15508        8.64870
C         -9.66589        5.35283        6.65638
C        -10.89627        5.43404        5.96037
H        -11.82819        5.37112        6.53115
C        -10.91224        5.60396        4.59666
H        -11.86165        5.68183        4.05970
C         -9.70492        5.69613        3.86527
H         -9.76866        5.87455        2.78410
C         -8.49506        5.59004        4.51645
C         -8.44153        5.42432        5.92602
Cl        -5.34329        5.93050       -1.38654
C        -10.86076        5.71256       -0.07847
O        -10.44190        6.46536        0.82799
C        -12.27684        5.93078       -0.58537
H        -12.66761        5.04081       -1.09790
H        -12.94193        6.21915        0.24163
H        -12.26838        6.76484       -1.30596
O         -7.83957        7.78754        2.68071
C         -7.80270        8.08253        1.47519
O         -7.11579        7.46459        0.58483
C         -8.64716        9.20468        0.95889
H         -8.23179        9.63821        0.04052
H         -9.62659        8.75283        0.72903
H         -8.78606        9.97256        1.73068
H         -3.58380        6.24820        3.80132
H         -2.09873        7.91924        4.87339
67
TS-D(Ph)
C         -7.51979        5.94070       -3.71810
H         -7.42408        4.91974       -3.35669
H         -7.23351        6.17231       -4.73822
C         -8.19836        6.94093       -2.85075
H         -9.25416        6.66891       -2.73590
H         -7.72855        6.99807       -1.85734
O         -5.67642        6.39677       -3.22583
C         -5.26178        6.01602       -2.10496
O         -5.93833        5.26944       -1.33569
C         -3.90319        6.49419       -1.67191
H         -3.30243        6.81435       -2.53291
H         -3.37858        5.71256       -1.10165
H         -4.03838        7.35921       -1.00149
Cl        -8.14487        8.59281       -3.56200
Cl        -9.51722        5.14559       -4.84206
Pt        -6.01411        5.63417        0.83300
Sb        -6.31364        6.10414        3.28655
O         -6.80602        7.41787        0.22385
O         -7.29270        8.20138        2.26409
N         -5.17958        3.82613        1.37566
N         -7.30757        5.88043        6.28321
C         -4.81296        3.03057        0.37599
H         -5.01806        3.40866       -0.63029
C         -4.20047        1.78239        0.56117
H         -3.93085        1.18768       -0.31282
C         -3.95511        1.35250        1.83978
H         -3.47322        0.38964        2.03373
C         -4.32950        2.16603        2.93299
C         -4.08295        1.75944        4.26788
H         -3.59395        0.79480        4.43287
C         -4.44513        2.55986        5.32188
H         -4.24780        2.24607        6.35005
C         -5.08178        3.79524        5.07426
H         -5.38025        4.42680        5.91776
C         -5.34876        4.22736        3.79031
C         -4.96234        3.42237        2.68435
C         -2.91703        8.15140        5.12149
C         -3.46272        9.30821        5.67372
H         -2.81905       10.01697        6.20247
C         -4.82881        9.56574        5.55159
H         -5.25580       10.47508        5.98438
C         -5.65337        8.66891        4.87622
H         -6.72199        8.88076        4.76974
C         -5.10517        7.50540        4.33038
C         -3.73830        7.24490        4.45011
C         -7.45008        5.81280        7.58609
H         -6.53064        5.80461        8.18687
C         -8.70416        5.74690        8.23755
H         -8.74939        5.69428        9.32749
C         -9.84295        5.74638        7.47077
H        -10.83653        5.69189        7.92705
C         -9.73334        5.81823        6.06081
C        -10.85346        5.82082        5.19313
H        -11.85536        5.75951        5.62944
C        -10.68270        5.90029        3.83110
H        -11.54989        5.90175        3.16578
C         -9.38342        5.98904        3.27925
H         -9.26641        6.06695        2.19257
C         -8.27606        5.98179        4.09845
C         -8.42084        5.89041        5.50766
C         -7.26672        8.30489        1.02739
C         -7.78913        9.55034        0.37155
H         -8.74646        9.83569        0.82970
H         -7.90285        9.42494       -0.71379
H         -7.08126       10.37155        0.56454
H         -3.30218        6.33445        4.02189
H         -1.84599        7.94958        5.21311
53
2a
Pt         2.19771        1.17431        5.06006
Sb         3.49516        3.33936        4.89306
O          0.56297        1.97234        4.12015
O          1.30506        4.08396        3.94821
N          3.88930        0.37609        6.00466
N          5.13359        5.95626        5.78831
C          3.78948       -0.85771        6.48977
H          2.81034       -1.33306        6.37259
C          4.84862       -1.55412        7.09269
H          4.67374       -2.56617        7.46145
C          6.07247       -0.94681        7.18229
H          6.93350       -1.45564        7.62610
C          6.22788        0.36924        6.69239
C          7.48080        1.02613        6.76797
H          8.32247        0.48174        7.20661
C          7.63062        2.30826        6.30279
H          8.60017        2.81005        6.35729
C          6.51560        2.98386        5.76400
H          6.62648        4.01798        5.42054
C          5.27613        2.38101        5.67233
C          5.10593        1.04130        6.11465
C          5.63739        3.93356        1.12337
C          5.20740        5.17833        0.66901
H          5.58946        5.57740       -0.27503
C          4.28768        5.91599        1.41577
H          3.94932        6.89289        1.05800
C          3.79472        5.41091        2.61667
H          3.06396        5.98761        3.19270
C          4.23281        4.16602        3.07612
C          5.15234        3.42601        2.32959
C          5.97752        6.94282        5.97777
H          6.89437        6.93560        5.37264
C          5.76974        7.98989        6.90645
H          6.51512        8.78132        7.01166
C          4.62329        7.97766        7.66124
H          4.41742        8.76185        8.39685
C          3.68621        6.93040        7.48800
C          2.48216        6.84097        8.22925
H          2.26469        7.61461        8.97249
C          1.60776        5.80155        8.01724
H          0.68051        5.73436        8.59229
C          1.89964        4.81241        7.04907
H          1.18791        3.99422        6.88795
C          3.06436        4.87041        6.31439
C          3.99009        5.92811        6.51914
C          0.44605        3.20145        3.78485
C         -0.87951        3.55180        3.16867
H         -0.83856        4.53472        2.68345
H         -1.64288        3.57775        3.96194
H         -1.18498        2.77908        2.44974
Cl         0.88477       -0.89573        5.13767
H          5.49812        2.44687        2.68235
H          6.35515        3.35162        0.53804
61
TS-E(Ph)
Pt         2.21227        1.50943        5.00989
Sb         3.70252        3.54663        5.12042
N          3.85287        0.48915        5.83714
N          5.33689        5.96742        6.16191
C          3.66574       -0.78401        6.16885
H          2.65002       -1.16688        6.02539
C          4.68222       -1.62447        6.64766
H          4.43895       -2.65857        6.89615
C          5.95116       -1.12458        6.77039
H          6.77892       -1.74742        7.12173
C          6.19907        0.22699        6.43926
C          7.49947        0.77902        6.55496
H          8.30696        0.12464        6.89610
C          7.74083        2.09535        6.25061
H          8.74678        2.51209        6.33914
C          6.67268        2.91670        5.83643
H          6.84799        3.97672        5.62500
C          5.39570        2.41006        5.70840
C          5.11861        1.04288        5.98488
C          4.91021        4.47529        1.02562
C          4.21946        5.65234        0.74282
H          4.27510        6.08764       -0.25896
C          3.45502        6.27484        1.72820
H          2.90950        7.19550        1.50172
C          3.37137        5.71577        3.00226
H          2.75972        6.20221        3.77155
C          4.05984        4.53097        3.28045
C          4.82651        3.90411        2.29351
C          6.22795        6.90132        6.40358
H          7.19557        6.80983        5.89280
C          6.00336        7.99283        7.27519
H          6.78991        8.73444        7.42994
C          4.79081        8.09097        7.91255
H          4.57358        8.91620        8.59792
C          3.80218        7.10457        7.67921
C          2.52331        7.11380        8.29187
H          2.27947        7.92623        8.98352
C          1.60817        6.12244        8.02539
H          0.62538        6.13670        8.50315
C          1.92926        5.07597        7.12802
H          1.19031        4.29301        6.92366
C          3.16473        5.04732        6.51913
C          4.13219        6.05179        6.77970
Cl         0.72113       -0.42059        4.88687
C          1.05748        2.92046        1.94667
H          0.21894        3.55355        1.62271
H          1.99430        3.46062        2.09727
C          1.12476        1.50696        1.48420
H          0.52681        0.83048        2.11234
H          0.77032        1.46038        0.44710
O          1.68535        3.62717       -0.18758
C          0.96492        4.62927       -0.45574
O         -0.01020        5.03703        0.20606
C          1.33711        5.42528       -1.70298
H          2.13835        4.94437       -2.28260
H          1.66914        6.43261       -1.40070
H          0.44951        5.56566       -2.33992
Cl         2.80782        0.86343        1.47348
Cl         0.49753        2.82736        3.98416
H          5.35007        2.96387        2.50299
H          5.50674        3.98834        0.24929
61
TS-F(Ph)
C         -8.12614        4.65182        0.53105
H         -8.52252        5.53614        0.02599
H         -8.33496        4.52221        1.59292
C         -7.88814        3.43307       -0.28606
H         -8.80766        3.21236       -0.84714
H         -7.06830        3.57367       -1.00658
Cl        -7.52634        1.99432        0.72497
Cl       -10.66706        4.34096        0.77396
Pt        -6.06055        5.75791        0.81170
Sb        -6.42529        6.10468        3.33505
O         -7.08993        7.46895        0.33023
O         -7.33990        8.21694        2.42815
N         -5.00596        4.02015        1.32506
N         -7.26857        5.94750        6.36465
C         -4.38926        3.37231        0.34153
H         -4.44786        3.84078       -0.64653
C         -3.71419        2.15546        0.50951
H         -3.23826        1.69018       -0.35483
C         -3.68933        1.58385        1.75373
H         -3.19044        0.62684        1.93304
C         -4.31086        2.24649        2.83495
C         -4.27902        1.69093        4.13730
H         -3.77765        0.72844        4.27485
C         -4.85260        2.34972        5.19474
H         -4.82244        1.92281        6.20017
C         -5.47370        3.59709        4.97853
H         -5.90654        4.13724        5.82670
C         -5.54516        4.16493        3.72100
C         -4.96763        3.49609        2.60932
C         -2.80848        7.84634        5.05447
C         -3.23162        9.05166        5.61026
H         -2.51172        9.70246        6.11458
C         -4.57148        9.43218        5.52279
H         -4.90167       10.37945        5.95873
C         -5.49278        8.61054        4.87780
H         -6.54053        8.91679        4.79781
C         -5.06659        7.39779        4.32998
C         -3.72668        7.01325        4.41437
C         -7.33671        5.91617        7.67560
H         -6.38493        5.87593        8.22169
C         -8.55182        5.92554        8.39829
H         -8.53654        5.89963        9.48997
C         -9.73194        5.96001        7.69667
H        -10.69895        5.95967        8.20974
C         -9.70210        5.99803        6.28184
C        -10.87181        6.03051        5.48183
H        -11.84730        6.01120        5.97780
C        -10.77673        6.08250        4.11251
H        -11.67062        6.08650        3.48352
C         -9.51007        6.12432        3.48503
H         -9.49325        6.17729        2.39157
C         -8.35638        6.06638        4.23501
C         -8.42208        5.99807        5.65323
C         -7.48917        8.32234        1.20042
C         -8.22785        9.49864        0.63507
H         -9.28454        9.21260        0.51132
H         -7.83750        9.77296       -0.35332
H         -8.18102       10.35041        1.32485
Cl        -5.57220        5.65531       -1.60871
H         -3.38622        6.06412        3.98342
H         -1.75806        7.54868        5.11867
61
TS-F(Ph) Intermediate
C         -8.18983        4.89956        0.46115
H         -8.41926        5.02271       -0.61074
H         -8.82814        5.59645        1.02793
C         -8.48991        3.48300        0.83795
H         -9.54595        3.25203        0.62356
H         -7.87563        2.74914        0.29519
Cl        -8.26935        3.13195        2.60300
Cl        -3.95073        6.64759        0.81017
Pt        -6.23414        5.60696        0.58589
Sb        -6.28694        6.30107        3.08354
O         -7.01781        7.38545       -0.06270
O         -7.24515        8.26257        1.98459
N         -5.40016        3.79855        1.20864
N         -7.04183        5.40354        5.97888
C         -5.26345        2.84469        0.29482
H         -5.65234        3.07897       -0.70228
C         -4.62326        1.62239        0.54197
H         -4.56035        0.88537       -0.25973
C         -4.06592        1.41107        1.77601
H         -3.52686        0.48744        2.00664
C         -4.18117        2.40489        2.77233
C         -3.59231        2.22777        4.04852
H         -3.03604        1.30512        4.23805
C         -3.71313        3.19509        5.01327
H         -3.24370        3.06892        5.99202
C         -4.47636        4.35065        4.74421
H         -4.61065        5.09522        5.53435
C         -5.08003        4.55295        3.52049
C         -4.90080        3.60536        2.48276
C         -3.09332        8.75928        4.83915
C         -3.79282        9.74394        5.53495
H         -3.24724       10.50460        6.10070
C         -5.18693        9.76286        5.50906
H         -5.73679       10.53589        6.05347
C         -5.88441        8.79583        4.78778
H         -6.97952        8.81844        4.76601
C         -5.17998        7.80819        4.09427
C         -3.78359        7.78733        4.11557
C         -7.05950        4.90853        7.19342
H         -6.08895        4.64851        7.63915
C         -8.24434        4.70030        7.93745
H         -8.18930        4.28325        8.94533
C         -9.44560        5.03942        7.36528
H        -10.38952        4.90553        7.90315
C         -9.46740        5.57686        6.05540
C        -10.65647        5.97099        5.39486
H        -11.61327        5.84561        5.91134
C        -10.60160        6.51450        4.13368
H        -11.51746        6.83614        3.63121
C         -9.36160        6.66088        3.46857
H         -9.34816        7.10744        2.47075
C         -8.19067        6.25710        4.07151
C         -8.21636        5.73127        5.38964
C         -7.33381        8.32370        0.74495
C         -7.89152        9.55742        0.10200
H         -8.98043        9.42908       -0.00261
H         -7.47065        9.70524       -0.90047
H         -7.70941       10.43357        0.73669
Cl        -5.97887        5.10132       -1.86180
H         -3.23215        7.02677        3.55332
H         -1.99975        8.74701        4.85555
61
TS-G(Ph)
C         -8.07788        4.79296        0.21656
H         -7.83122        5.02663       -0.82358
H         -8.74446        5.48927        0.73952
C         -8.08648        3.35290        0.56458
H         -8.84650        2.86865       -0.06564
H         -7.12570        2.84837        0.39649
Cl        -8.57215        3.05355        2.27362
O        -10.18484        4.55637       -0.72081
Pt        -6.10563        5.76456        0.97092
Sb        -6.54347        5.70376        3.47975
N         -5.04039        3.94198        1.28109
N         -7.39138        5.26847        6.39517
C         -4.49057        3.37150        0.21367
H         -4.65622        3.88890       -0.73844
C         -3.73695        2.19051        0.26268
H         -3.32407        1.78523       -0.66213
C         -3.53913        1.58674        1.47693
H         -2.95351        0.66727        1.56768
C         -4.09884        2.16019        2.64027
C         -3.90022        1.56253        3.91001
H         -3.30390        0.64697        3.95989
C         -4.43687        2.11937        5.04226
H         -4.27685        1.65905        6.01997
C         -5.20751        3.29601        4.93811
H         -5.64786        3.74118        5.83546
C         -5.42960        3.89954        3.71824
C         -4.87047        3.35769        2.52648
C         -3.16182        8.24070        4.57039
C         -3.71920        9.24753        5.35809
H         -3.08337       10.04434        5.75403
C         -5.08506        9.24483        5.63831
H         -5.52124       10.03797        6.25203
C         -5.90009        8.23145        5.13593
H         -6.97315        8.23639        5.35810
C         -5.33866        7.21928        4.35387
C         -3.97086        7.22641        4.06198
C         -7.45266        5.05355        7.68989
H         -6.52081        4.75702        8.18930
C         -8.63930        5.18018        8.44836
H         -8.61959        4.98621        9.52281
C         -9.79840        5.54434        7.80637
H        -10.74101        5.65029        8.35259
C         -9.77504        5.78811        6.41209
C        -10.91536        6.16350        5.65652
H        -11.87481        6.26619        6.17311
C        -10.81693        6.38890        4.30350
H        -11.69455        6.66653        3.71391
C         -9.57463        6.25847        3.63781
H         -9.54889        6.44033        2.55717
C         -8.46187        5.88401        4.35450
C         -8.52478        5.63594        5.74840
Cl        -5.42473        6.02540       -1.37525
C        -11.02157        5.23668       -0.05998
O        -10.75690        6.04078        0.85310
C        -12.48175        5.00002       -0.42178
H        -13.12746        5.79518       -0.02353
H        -12.60551        4.92136       -1.51207
H        -12.80494        4.03838        0.00934
Cl        -7.19055        7.85024        0.95372
H         -3.52677        6.44457        3.43342
H         -2.09133        8.24621        4.34712
61
TS-H(Ph)
C         -9.10701        9.33624        0.90972
H         -9.26625        8.33777        0.51191
H         -9.39128       10.19499        0.30881
C         -8.65991        9.49706        2.32249
H         -9.45235        9.17448        3.01011
H         -7.75826        8.89640        2.51597
O         -7.31759        9.44780        0.12429
C         -6.64678        8.39063        0.09836
O         -7.15892        7.27904        0.46060
C         -5.22050        8.45802       -0.34763
H         -4.95577        9.47700       -0.65453
H         -5.06259        7.74525       -1.17217
H         -4.57111        8.13807        0.48472
Cl        -8.25286       11.19528        2.72678
Cl       -11.48747        9.23154        1.38137
Pt        -6.17448        5.49429        0.77149
Sb        -6.43528        5.83376        3.26054
N         -5.25469        3.69095        1.28238
N         -7.57706        5.49351        6.15117
C         -4.85221        2.91383        0.28054
H         -5.07201        3.28689       -0.72489
C         -4.17878        1.69530        0.45254
H         -3.88852        1.12354       -0.43014
C         -3.89933        1.26747        1.72269
H         -3.36794        0.32921        1.90661
C         -4.30551        2.05570        2.82289
C         -4.02425        1.64567        4.15001
H         -3.48319        0.70575        4.29307
C         -4.41564        2.40393        5.22465
H         -4.19124        2.08312        6.24458
C         -5.12172        3.60329        5.00278
H         -5.45950        4.20553        5.85233
C         -5.41444        4.03051        3.72386
C         -5.00406        3.27945        2.58729
C         -3.34350        8.70332        4.40317
C         -4.04417        9.72564        5.04357
H         -3.51033       10.61078        5.40039
C         -5.42242        9.62550        5.22625
H         -5.97336       10.43017        5.72098
C         -6.10568        8.49675        4.77537
H         -7.18877        8.42228        4.93218
C         -5.40341        7.47506        4.12940
C         -4.02213        7.57991        3.93501
C         -7.77961        5.33215        7.43856
H         -6.90876        5.05742        8.04865
C         -9.04064        5.49129        8.05978
H         -9.13824        5.33814        9.13667
C        -10.11960        5.84172        7.28510
H        -11.11288        5.98078        7.72334
C         -9.94377        6.03000        5.89268
C        -10.98798        6.41418        5.01215
H        -11.98737        6.57802        5.42749
C        -10.75077        6.59063        3.66865
H        -11.53561        6.94007        2.99148
C         -9.45307        6.37703        3.14506
H         -9.27376        6.51923        2.07173
C         -8.42074        6.00930        3.98037
C         -8.63380        5.83237        5.37130
Cl        -6.04017        5.21297       -1.65178
H         -3.46918        6.78797        3.41474
H         -2.26243        8.78458        4.25994
47
4
Pt         2.10225        1.46094        5.26003
Sb         3.53154        3.52929        5.18988
N          3.87660        0.45168        5.84835
N          5.25189        5.96692        6.24186
C          3.78418       -0.84605        6.11489
H          2.78046       -1.27557        6.02381
C          4.87415       -1.65405        6.47682
H          4.70392       -2.71271        6.67939
C          6.11929       -1.08969        6.55056
H          7.00147       -1.68087        6.81367
C          6.27030        0.28931        6.28013
C          7.54600        0.90335        6.33637
H          8.40695        0.27841        6.59164
C          7.69811        2.24147        6.07359
H          8.68562        2.70779        6.11030
C          6.56348        3.01864        5.76379
H          6.67206        4.09148        5.57556
C          5.30403        2.45673        5.70838
C          5.11861        1.06513        5.94198
C          4.72079        4.14803        1.03827
C          4.50334        5.50542        0.80284
H          4.71567        5.92840       -0.18312
C          4.01222        6.32425        1.81890
H          3.83858        7.38762        1.63109
C          3.74132        5.79041        3.07816
H          3.35677        6.43919        3.87286
C          3.96496        4.43204        3.31447
C          4.44768        3.60732        2.29310
C          6.16309        6.87089        6.51781
H          7.14500        6.74831        6.04088
C          5.94426        7.96816        7.38318
H          6.74878        8.68286        7.56935
C          4.71143        8.10578        7.97229
H          4.49431        8.93818        8.64917
C          3.69996        7.15314        7.69939
C          2.39817        7.21392        8.25786
H          2.15781        8.03712        8.93801
C          1.45689        6.26033        7.94967
H          0.45418        6.31669        8.38096
C          1.77612        5.19756        7.07111
H          1.01422        4.45032        6.81822
C          3.03685        5.11347        6.51924
C          4.02824        6.08574        6.81473
Cl         0.69843       -0.53370        5.29040
Cl         0.26611        2.79049        4.62072
H          4.60997        2.53670        2.47018
H          5.10198        3.50539        0.23969
59
Pt_t-bpy
Pt         4.42104        2.24591        2.70314
O          3.56246        0.82031        1.52468
O          4.82506        1.35657       -0.25135
O          3.27898        3.66681        1.78998
O          1.45630        3.14869        2.99282
N          5.65799        0.96313        3.66784
C          5.75226       -0.34577        3.42238
H          5.09911       -0.72930        2.63287
C          6.61730       -1.16787        4.13221
H          6.64379       -2.22831        3.87863
C          7.42372       -0.63510        5.14132
C          7.30172        0.74045        5.38252
C          6.42109        1.51756        4.64475
C          3.94534        0.70088        0.28728
C          3.19643       -0.38571       -0.44700
H          3.44861       -1.36575       -0.01183
H          3.45970       -0.38639       -1.51269
H          2.11099       -0.25362       -0.32694
C          2.02958        3.79532        2.12820
C          1.32895        4.88197        1.34788
H          1.50423        4.75712        0.26922
H          1.74634        5.86228        1.62796
H          0.25151        4.87752        1.55796
H          7.90418        1.21624        6.15993
C          6.22303        2.96324        4.83315
C          6.89016        3.73341        5.77423
C          5.06339        4.83399        4.07904
C          6.64190        5.10854        5.88608
C          5.70398        5.64928        5.00260
H          7.61624        3.25210        6.43363
H          4.32827        5.22325        3.36828
H          5.45179        6.71031        5.01408
N          5.31053        3.52444        3.99869
C          8.39388       -1.47022        5.96377
C          7.37735        5.93334        6.93203
C          9.80988       -0.91545        5.77699
H          9.89971        0.12850        6.11774
H         10.52555       -1.51699        6.36155
H         10.11551       -0.95655        4.71824
C          7.99231       -1.38418        7.44016
H          6.97066       -1.76875        7.59640
H          8.68169       -1.99177        8.04959
H          8.03105       -0.35261        7.82535
C          8.38381       -2.93496        5.54014
H          9.09833       -3.50062        6.15921
H          7.39228       -3.39768        5.67636
H          8.68661       -3.06265        4.48758
C          7.04609        5.37783        8.32131
H          5.96302        5.43098        8.52196
H          7.36372        4.32942        8.43968
H          7.56477        5.97061        9.09293
C          6.97299        7.40286        6.88511
H          7.52664        7.96029        7.65746
H          7.20893        7.86552        5.91243
H          5.89779        7.54234        7.08580
C          8.88476        5.83144        6.67726
H          9.42991        6.43168        7.42445
H          9.25379        4.79596        6.75192
H          9.14474        6.21547        5.67677
67
TS-A_t-bpy
Pt         0.39732        0.41435        2.02683
O          1.19017       -1.42419        1.68790
O          2.96685       -0.58779        0.60574
N         -0.40183        2.28115        2.27133
C         -0.62694        2.89390        3.44190
H         -0.43064        2.30591        4.34245
C         -1.08479        4.19750        3.51401
H         -1.24786        4.63369        4.50244
C         -1.32608        4.93156        2.34529
C         -1.08420        4.27376        1.13732
C         -0.62516        2.96017        1.12102
C          2.34528       -1.52528        1.08479
C          2.87330       -2.93210        1.02982
H          3.37221       -3.10531        0.06549
H          2.08986       -3.68290        1.19828
H          3.63029       -3.00552        1.82808
C          2.46685       -0.31023        4.97617
H          2.24065       -0.89378        5.87054
H          2.81150       -0.86695        4.09505
C          2.84487        1.11043        5.18889
H          2.03964        1.68834        5.66401
H          3.73209        1.13257        5.83437
O          4.57332       -0.96122        5.53833
C          5.06888       -1.61576        4.57593
O          4.48892       -1.89082        3.50862
C          6.48789       -2.12406        4.78904
H          7.10968       -1.35259        5.26770
H          6.94669       -2.44646        3.84362
H          6.46146       -2.98588        5.47602
Cl         3.29175        1.93876        3.65931
Cl         0.41102       -0.16947        4.36461
H         -1.24593        4.78525        0.18818
C         -0.34984        2.20228       -0.10683
C         -0.56665        2.68995       -1.39161
C          0.36483        0.16202       -0.96616
C         -0.30728        1.89564       -2.51093
C          0.16065        0.59837       -2.26282
H         -0.94851        3.70422       -1.51015
H          0.72204       -0.84538       -0.74929
H          0.37511       -0.09492       -3.07951
N          0.12728        0.95059        0.08971
C         -1.82108        6.36724        2.42503
C         -2.01761        6.98416        1.04473
H         -1.07722        7.02104        0.47002
H         -2.76956        6.43858        0.45064
H         -2.37535        8.02025        1.15413
C         -0.79021        7.20055        3.19406
H         -0.64170        6.83535        4.22279
H          0.18745        7.19213        2.68396
H         -1.13159        8.24694        3.25874
C         -3.16148        6.38491        3.16745
H         -3.91742        5.78279        2.63631
H         -3.07484        5.99583        4.19446
H         -3.53591        7.41977        3.23448
C         -0.51440        2.38099       -3.93719
C         -1.04387        3.81002       -3.98602
H         -1.17575        4.11599       -5.03598
H         -2.02464        3.90546       -3.49099
H         -0.34612        4.52629       -3.52122
C          0.83056        2.32965       -4.67027
H          1.57526        2.97790       -4.17911
H          1.24294        1.30905       -4.71456
H          0.70255        2.68242       -5.70703
C         -1.52161        1.45986       -4.63341
H         -1.68352        1.80209       -5.66890
H         -1.17153        0.41647       -4.68004
H         -2.49478        1.47143       -4.11487
67
TS-B_t-bpy
C         -2.25756       -0.72430        2.57386
H         -1.96369       -1.67033        3.04123
H         -2.50129       -0.79053        1.50957
C         -3.06638        0.18732        3.42440
H         -3.91149       -0.39337        3.82012
H         -2.49141        0.59614        4.26881
O          0.92743       -0.65953        6.31702
C          1.01900       -0.32224        5.15285
O         -0.05472       -0.27949        4.38945
C          2.33088        0.09585        4.54370
H          3.13083        0.02555        5.29134
H          2.26466        1.13583        4.18029
H          2.58285       -0.52459        3.66759
Cl        -3.77472        1.55994        2.49919
Cl        -4.37816       -2.31839        2.07694
Pt        -0.17241        0.04109        2.39261
O          0.24697       -1.93236        2.11392
O          2.30420       -1.39025        1.43122
N         -0.60735        2.03158        2.53182
C         -0.67609        2.72028        3.67704
H         -0.44423        2.16486        4.59062
C         -1.05012        4.05090        3.70068
H         -1.10787        4.55433        4.66809
C         -1.37061        4.71592        2.50901
C         -1.24801        3.98302        1.32516
C         -0.87706        2.64459        1.35682
C          1.45329       -2.22436        1.70457
C          1.69571       -3.70378        1.60201
H          0.89572       -4.18511        1.02080
H          1.67170       -4.14770        2.60897
H          2.67115       -3.90031        1.13988
H         -1.47073        4.44528        0.36329
C         -0.79826        1.77897        0.17035
C         -1.04557        2.20530       -1.12925
C         -0.43205       -0.39822       -0.57894
C         -0.98084        1.30770       -2.19944
C         -0.66863       -0.02315       -1.88890
H         -1.29607        3.25249       -1.29990
H         -0.20930       -1.43225       -0.30255
H         -0.61093       -0.78958       -2.66487
N         -0.48279        0.48736        0.42310
C         -1.88911        6.14363        2.54252
C         -0.89749        7.03884        3.29019
H         -0.73768        6.71483        4.33062
H          0.08125        7.05910        2.78279
H         -1.28428        8.07049        3.32335
C         -3.23544        6.12137        3.27881
H         -3.94545        5.43691        2.78391
H         -3.12879        5.79899        4.32705
H         -3.67616        7.13202        3.28158
C         -2.10403        6.71001        1.14338
H         -1.16978        6.73005        0.55776
H         -2.86032        6.14160        0.57723
H         -2.46756        7.74680        1.22050
C         -1.24163        1.71839       -3.63968
C         -1.56568        3.20297       -3.76421
H         -1.74334        3.45033       -4.82269
H         -2.47703        3.47636       -3.20696
H         -0.73603        3.83933       -3.41396
C          0.01085        1.41586       -4.46961
H          0.88142        1.97964       -4.09525
H          0.26833        0.34474       -4.46352
H         -0.16044        1.71043       -5.51804
C         -2.42846        0.90864       -4.17359
H         -2.63449        1.19891       -5.21694
H         -2.23403       -0.17551       -4.16309
H         -3.33852        1.09897       -3.58088
67
TS-B_int-t-bpy
C         -1.46492       -1.72383        2.75627
H         -0.79303       -2.38812        3.32369
H         -1.66688       -2.19169        1.77764
C         -2.72691       -1.53906        3.54146
H         -3.11681       -2.51744        3.86510
H         -2.58292       -0.92244        4.44210
Cl        -4.07104       -0.78424        2.58789
Cl         0.34471       -0.11514        4.69023
Pt        -0.27555       -0.05772        2.41247
O          1.18826       -1.43681        2.13594
O          2.17915       -0.45367        0.36882
N         -1.72987        1.36637        2.63666
C         -2.02625        1.98889        3.78295
H         -1.47756        1.65407        4.66830
C         -2.97448        2.99430        3.83550
H         -3.18071        3.45915        4.80222
C         -3.64325        3.39864        2.67254
C         -3.29767        2.74142        1.48963
C         -2.34510        1.73009        1.49127
C          2.15749       -1.27163        1.27003
C          3.27872       -2.25160        1.50618
H          2.88410       -3.27087        1.62597
H          3.79480       -1.99323        2.44368
H          3.99537       -2.21761        0.67565
O          0.30980        2.57016        0.40802
O          1.15511        1.57970        2.23500
C          1.20713        2.37747        1.22778
C          2.53642        3.08822        1.09509
H          2.89755        3.44122        2.07220
H          2.47213        3.92609        0.38739
H          3.27300        2.35886        0.72036
H         -3.77756        3.00856        0.54822
C         -1.96460        0.96071        0.30139
C         -2.52639        1.14635       -0.95546
C         -0.64460       -0.77601       -0.50560
C         -2.12887        0.35691       -2.03734
C         -1.16755       -0.62804       -1.77821
H         -3.28259        1.92054       -1.08432
H          0.09909       -1.54024       -0.27850
H         -0.81235       -1.29894       -2.56358
N         -1.02878        0.01099        0.50224
C         -4.69583        4.49384        2.73321
C         -5.28907        4.79783        1.36201
H         -4.52488        5.15145        0.65004
H         -5.79489        3.92067        0.92554
H         -6.04230        5.59587        1.45788
C         -5.82137        4.03214        3.66573
H         -6.28171        3.09931        3.29930
H         -5.46561        3.85582        4.69342
H         -6.60616        4.80517        3.71280
C         -4.05302        5.77089        3.28430
H         -4.80640        6.57440        3.33271
H         -3.65026        5.63226        4.30016
H         -3.23086        6.11362        2.63430
C         -2.69647        0.52707       -3.43788
C         -3.74378        1.63332       -3.50249
H         -4.12392        1.71827       -4.53290
H         -4.60763        1.42363       -2.84992
H         -3.32614        2.61533       -3.22505
C         -3.34612       -0.79049       -3.87354
H         -3.76723       -0.67988       -4.88647
H         -2.62498       -1.62269       -3.90343
H         -4.16643       -1.07299       -3.19279
C         -1.54813        0.88021       -4.38937
H         -1.05701        1.81997       -4.08674
H         -0.78048        0.09091       -4.42711
H         -1.93993        1.01350       -5.41136
67
TS-C_t-bpy
C         -1.98700       -0.66248        2.66991
H         -1.72888       -1.64481        3.07963
H         -2.06891       -0.57587        1.57874
C         -2.79931        0.21793        3.54266
H         -3.67246       -0.35253        3.89077
H         -2.24672        0.57079        4.42619
Cl        -3.44099        1.65562        2.66732
O         -3.88364       -1.72963        1.93046
Pt         0.20344        0.04528        2.65987
N         -0.22601        2.04821        2.70074
C         -0.26245        2.81266        3.79983
H         -0.01992        2.30901        4.74072
C         -0.60166        4.15191        3.74424
H         -0.62501        4.71787        4.67827
C         -0.91690        4.75227        2.51770
C         -0.84750        3.93851        1.38485
C         -0.51164        2.59402        1.49518
Cl         0.43071       -0.25664        4.97405
C         -3.96227       -1.52535        0.68433
O         -3.09591       -0.97773       -0.02719
C         -5.26388       -1.96396        0.02793
H         -5.66546       -2.86867        0.50707
H         -6.01168       -1.16429        0.15780
H         -5.12847       -2.13126       -1.05024
O          2.75368       -1.38417        2.27995
C          1.86270       -2.21952        2.27802
O          0.59469       -1.93263        2.40562
C          2.11737       -3.69067        2.10127
H          1.67240       -4.25463        2.93421
H          1.63074       -4.04387        1.17897
H          3.19507       -3.88914        2.04674
H         -1.07118        4.34310        0.39770
C         -0.47260        1.66294        0.35738
C         -0.84534        1.98970       -0.94086
C         -0.04020       -0.53483       -0.28703
C         -0.81961        1.02536       -1.95392
C         -0.38742       -0.25621       -1.59641
H         -1.17739        3.00611       -1.15401
H          0.24815       -1.53808        0.03997
H         -0.34908       -1.06821       -2.32563
N         -0.07393        0.40679        0.65985
C         -1.34991        6.20820        2.46265
C         -0.26737        7.08734        3.09559
H         -0.08029        6.83148        4.15040
H          0.68569        7.00005        2.54783
H         -0.58229        8.14334        3.06328
C         -2.65837        6.33759        3.25227
H         -3.43812        5.67748        2.83590
H         -2.52898        6.08136        4.31598
H         -3.02469        7.37626        3.20030
C         -1.59100        6.68225        1.03371
H         -0.68239        6.60380        0.41369
H         -2.40057        6.11904        0.54074
H         -1.89139        7.74192        1.04545
C         -1.29252        1.30782       -3.37088
C         -1.65536        2.77480       -3.57441
H         -1.97519        2.93171       -4.61676
H         -2.49076        3.08893       -2.92710
H         -0.79757        3.44252       -3.38791
C         -0.18887        0.93290       -4.36376
H          0.72157        1.53068       -4.19086
H          0.08512       -0.13227       -4.30541
H         -0.53336        1.12839       -5.39261
C         -2.53998        0.45205       -3.62495
H         -2.93697        0.65976       -4.63253
H         -2.32202       -0.62643       -3.56399
H         -3.32864        0.67460       -2.88717
67
TS-D_t-bpy
C          2.34226       -0.58588        6.21015
H          1.57586       -1.33604        6.03735
H          2.51677       -0.22972        7.22041
C          3.25327       -0.21085        5.09218
H          4.03777       -0.96998        4.99539
H          2.70062       -0.13840        4.14337
O          1.06540        0.88259        6.00857
C          0.31715        0.90215        5.00713
O          0.29240       -0.07342        4.18357
C         -0.53815        2.10982        4.78791
H         -0.59982        2.71310        5.70208
H         -1.54422        1.83079        4.44043
H         -0.05619        2.69363        3.98617
Cl         4.07030        1.36681        5.37607
Cl         3.61631       -2.49872        7.01952
Pt        -0.30074       -0.04544        2.21383
O          1.64172        0.36551        1.74466
O          1.57431        2.50108        2.42992
N         -2.22764       -0.62783        2.48825
C         -2.79194       -0.91603        3.66796
H         -2.15355       -0.80246        4.54840
C         -4.10362       -1.34576        3.76603
H         -4.50262       -1.56774        4.75849
C         -4.88887       -1.49634        2.61460
C         -4.27622       -1.19303        1.39591
C         -2.95276       -0.76685        1.35288
C          2.16659        1.53607        1.96791
C          3.63362        1.61233        1.62835
H          3.95418        0.80268        0.96003
H          4.20358        1.54136        2.56977
H          3.86269        2.59153        1.18458
H         -4.82514       -1.29557        0.45926
C         -2.21980       -0.45760        0.11738
C         -2.76858       -0.50976       -1.15960
C         -0.15423        0.16799       -0.75832
C         -1.99175       -0.21369       -2.28303
C         -0.65291        0.12896       -2.04822
H         -3.81800       -0.78538       -1.26834
H          0.88556        0.42330       -0.53759
H          0.02347        0.37157       -2.87119
N         -0.92189       -0.11613        0.30207
C         -6.32593       -1.98316        2.72134
C         -7.11212       -1.01980        3.61661
H         -8.15743       -1.36025        3.69995
H         -6.69979       -0.96489        4.63669
H         -7.11871       -0.00096        3.19479
C         -6.32143       -3.38406        3.34320
H         -7.35549       -3.75778        3.42517
H         -5.75144       -4.09305        2.71993
H         -5.88412       -3.39033        4.35437
C         -7.00982       -2.05434        1.36043
H         -6.50734       -2.76228        0.68055
H         -8.04607       -2.40505        1.48915
H         -7.05536       -1.06861        0.86816
C         -2.53734       -0.25271       -3.70223
C         -2.39019        1.14055       -4.32334
H         -2.78110        1.13133       -5.35421
H         -2.95814        1.89239       -3.75040
H         -1.33945        1.46843       -4.36933
C         -4.00795       -0.65322       -3.74140
H         -4.35590       -0.66688       -4.78646
H         -4.17349       -1.66190       -3.32764
H         -4.64616        0.05926       -3.19275
C         -1.72900       -1.27153       -4.51292
H         -0.66056       -1.00889       -4.56855
H         -1.81052       -2.28082       -4.07620
H         -2.11443       -1.31508       -5.54497
